# Supplementary material for: Genetic Diversity and Pathogenic Features in Klebsiella pneumoniae Isolates from Patients with Pyogenic Liver Abscess and Pneumonia
Source: Microbiol Spectr. 2022 Mar 30;10(2):e02646-21. doi: 10.1128/spectrum.02646-21 (PMC9045331; doi:10.1128/spectrum.02646-21)
Supplement: SUPPLEMENTAL FILE 2 — Supplemental material. Download SPECTRUM02646-21_Supp_2_seq7.xlsx, XLSX file, 0.1 MB [file spectrum02646-21_supp_2_seq7.xlsx]

## Sheet: Table S1
Sample_name	Length	GC content (%)	Scaffolds	N50	N90	ST	gapA	infB	mdh	pgi	phoE	rpoB	tonB	source	Accession number		Location	Patient
10430	5677617	0.5715	55	314468	77290	23	2	1	1	1	9	4	12	Pus sample	JAJOPT000000000		Beijing	Adult, Pyogenic liver abscess patient
10501	5623185	0.572	46	481111	99228	23	2	1	1	1	9	4	12	Pus sample	JAJOPU000000000		Beijing	Adult, Pyogenic liver abscess patient
10668	5372937	0.5728	38	471744	127784	700	10	1	17	37	12	1	9	Pus sample	JAJOPV000000000		Beijing	Adult, Pyogenic liver abscess patient
10679	5623171	0.5723	55	289156	85523	23	2	1	1	1	9	4	12	Pus sample	JAJOPW000000000		Beijing	Adult, Pyogenic liver abscess patient
10718	5509674	0.5755	45	739845	101450	367	18	15	26	16	11	13	106	Pus sample	JAJOPX000000000		Beijing	Adult, Pyogenic liver abscess patient
10836	5444894	0.5731	42	328932	94016	86	9	4	2	1	1	1	27	Pus sample	JAJOPY000000000		Beijing	Adult, Pyogenic liver abscess patient
11155	5546418	0.5711	64	203594	94225	893	25	1	101	1	10	1	100	Pus sample	JAJOPZ000000000		Beijing	Adult, Pyogenic liver abscess patient
11300	5446202	0.5714	40	360060	96922	86	9	4	2	1	1	1	27	Pus sample	JAJOQA000000000		Beijing	Adult, Pyogenic liver abscess patient
11557	5720299	0.5708	46	325175	84009	23	2	1	1	1	9	4	12	Pus sample	JAJOQB000000000		Beijing	Adult, Pyogenic liver abscess patient
11558	5525311	0.5723	63	289144	77309	23	2	1	1	1	9	4	12	Pus sample	JAJOQC000000000		Beijing	Adult, Pyogenic liver abscess patient
11625	5183299	0.5747	91	214487	37145	new8	2	6	1	42	10	4	5	Pus sample	JAJOQD000000000		Beijing	Adult, Pyogenic liver abscess patient
11723	5334656	0.5743	38	404453	104609	806	2	1	1	1	89	1	44	Pus sample	JAJOQE000000000		Beijing	Adult, Pyogenic liver abscess patient
11766	5631508	0.5719	38	481120	150994	23	2	1	1	1	9	4	12	Pus sample	JAJOQF000000000		Beijing	Adult, Pyogenic liver abscess patient
11796	5424653	0.5737	37	440923	91365	23	2	1	1	1	9	4	12	Pus sample	JAJOQG000000000		Beijing	Adult, Pyogenic liver abscess patient
12130	5587307	0.5727	44	327041	91364	23	2	1	1	1	9	4	12	Pus sample	JAJOQH000000000		Beijing	Adult, Pyogenic liver abscess patient
12162	5658300	0.5715	54	392128	91358	23	2	1	1	1	9	4	12	Pus sample	JAJOQI000000000		Beijing	Adult, Pyogenic liver abscess patient
12213	5629915	0.5719	42	481108	91364	23	2	1	1	1	9	4	12	Pus sample	JAJOQJ000000000		Beijing	Adult, Pyogenic liver abscess patient
12268	5536146	0.5696	50	232203	66639	65	2	1	2	1	10	4	13	Pus sample	JAJOQK000000000		Beijing	Adult, Pyogenic liver abscess patient
12318	5575156	0.5717	54	440924	77306	23	2	1	1	1	9	4	12	Pus sample	JAJOQL000000000		Beijing	Adult, Pyogenic liver abscess patient
12320	5383309	0.5737	51	287812	86164	412	2	1	2	1	9	1	112	Pus sample	JAJOQM000000000		Beijing	Adult, Pyogenic liver abscess patient
12333	5463189	0.573	52	327024	86243	23	2	1	1	1	9	4	12	Pus sample	JAJOQN000000000		Beijing	Adult, Pyogenic liver abscess patient
12498	5808558	0.5706	55	481120	77286	23	2	1	1	1	9	4	12	Pus sample	JAJOQO000000000		Beijing	Adult, Pyogenic liver abscess patient
12590	5548715	0.5694	61	226174	67350	65	2	1	2	1	10	4	13	Pus sample	JAJOQP000000000		Beijing	Adult, Pyogenic liver abscess patient
12665	5209351	0.5798	37	399976	98288	367	18	15	26	16	11	13	106	Pus sample	JAJOQQ000000000		Beijing	Adult, Pyogenic liver abscess patient
12793	5605172	0.5726	39	413259	100449	23	2	1	1	1	9	4	12	Pus sample	JAJOQR000000000		Beijing	Adult, Pyogenic liver abscess patient
128-2	5352218	0.575	82	238640	55134	876	6	3	1	1	12	1	110	Fecal sample	JAJOQS000000000		Hebei	Adult, Carrier
12851	5732274	0.5701	54	396507	77360	23	2	1	1	1	9	4	12	Pus sample	JAJOQT000000000		Beijing	Adult, Pyogenic liver abscess patient
12902	5443209	0.573	63	260262	57436	25	2	1	1	1	10	4	13	Pus sample	JAJOQU000000000		Beijing	Adult, Pyogenic liver abscess patient
12956	5463414	0.571	45	303486	83565	65	2	1	2	1	10	4	13	Pus sample	JAJOQV000000000		Beijing	Adult, Pyogenic liver abscess patient
12973	5640822	0.5711	54	289155	77330	23	2	1	1	1	9	4	12	Pus sample	JAJOQW000000000		Beijing	Adult, Pyogenic liver abscess patient
13021	5572245	0.5712	60	419441	84014	23	2	1	1	1	9	4	12	Pus sample	JAJOQX000000000		Beijing	Adult, Pyogenic liver abscess patient
13069	5395143	0.5731	26	404581	106693	29	2	3	2	2	6	4	4	Pus sample	JAJOQY000000000		Beijing	Adult, Pyogenic liver abscess patient
36951	5367896	0.5735	118	228400	31412	3271	2	5	1	3	7	1	36	Fecal sample	JAJOQZ000000000		Hebei	Adult, Carrier
13276	5404007	0.5731	45	376166	106854	29	2	3	2	2	6	4	4	Pus sample	JAJORA000000000		Beijing	Adult, Pyogenic liver abscess patient
13309	5650024	0.5702	57	289160	77308	23	2	1	1	1	9	4	12	Pus sample	JAJORB000000000		Beijing	Adult, Pyogenic liver abscess patient
13327	5511742	0.5731	47	396513	86242	23	2	1	1	1	9	4	12	Pus sample	JAJORC000000000		Beijing	Adult, Pyogenic liver abscess patient
13329	5166917	0.5771	42	325096	94057	60	2	1	2	1	4	4	8	Pus sample	JAJORD000000000		Beijing	Adult, Pyogenic liver abscess patient
13359	5564638	0.5717	89	175075	60188	23	2	1	1	1	9	4	12	Pus sample	JAJORE000000000		Beijing	Adult, Pyogenic liver abscess patient
13446	5564353	0.5721	54	306829	72735	23	2	1	1	1	9	4	12	Pus sample	JAJORF000000000		Beijing	Adult, Pyogenic liver abscess patient
13505	5545737	0.5726	49	360200	86243	23	2	1	1	1	9	4	12	Pus sample	JAJORG000000000		Beijing	Adult, Pyogenic liver abscess patient
13704	5548026	0.5728	53	447431	72506	23	2	1	1	1	9	4	12	Pus sample	JAJORH000000000		Beijing	Adult, Pyogenic liver abscess patient
13705	5568498	0.5725	60	269418	72495	23	2	1	1	1	9	4	12	Pus sample	JAJORI000000000		Beijing	Adult, Pyogenic liver abscess patient
13787	5385571	0.5732	40	330798	86399	86	9	4	2	1	1	1	27	Pus sample	JAJORJ000000000		Beijing	Adult, Pyogenic liver abscess patient
13821	5513213	0.5727	37	440925	100449	23	2	1	1	1	9	4	12	Pus sample	JAJORK000000000		Beijing	Adult, Pyogenic liver abscess patient
13938	5375690	0.5739	69	363213	75416	685	2	1	2	1	3	4	25	Pus sample	JAJORL000000000		Beijing	Adult, Pyogenic liver abscess patient
14156	5598045	0.5722	59	310240	77290	23	2	1	1	1	9	4	12	Pus sample	JAJORM000000000		Beijing	Adult, Pyogenic liver abscess patient
14600	5349860	0.5741	52	275611	99255	412	2	1	2	1	9	1	112	Pus sample	JAJORN000000000		Beijing	Adult, Pyogenic liver abscess patient
14777	5639078	0.5708	60	261729	72727	23	2	1	1	1	9	4	12	Pus sample	JAJORO000000000		Beijing	Adult, Pyogenic liver abscess patient
14795	5147507	0.5758	26	418515	140785	86	9	4	2	1	1	1	27	Pus sample	JAJORP000000000		Beijing	Adult, Pyogenic liver abscess patient
14839	5207101	0.575	54	268863	59665	592	2	3	6	1	9	4	13	Pus sample	JAJORQ000000000		Beijing	Adult, Pyogenic liver abscess patient
14896	5364532	0.5728	38	353734	127784	700	10	1	17	37	12	1	9	Pus sample	JAJORR000000000		Beijing	Adult, Pyogenic liver abscess patient
14920	5711981	0.5711	49	306849	75300	23	2	1	1	1	9	4	12	Pus sample	JAJORS000000000		Beijing	Adult, Pyogenic liver abscess patient
14929	5498533	0.5726	56	306860	77282	23	2	1	1	1	9	4	12	Pus sample	JAJORT000000000		Beijing	Adult, Pyogenic liver abscess patient
15067	5706023	0.5714	68	289168	59847	23	2	1	1	1	9	4	12	Pus sample	JAJORU000000000		Beijing	Adult, Pyogenic liver abscess patient
15129	5208073	0.5767	20	661772	313803	76	4	1	1	1	21	1	35	Pus sample	JAJORV000000000		Beijing	Adult, Pyogenic liver abscess patient
15164	5661975	0.5679	55	292809	86233	65	2	1	2	1	10	4	13	Pus sample	JAJORW000000000		Beijing	Adult, Pyogenic liver abscess patient
15282	5151287	0.5765	24	460723	129380	692	2	1	2	1	1	4	42	Pus sample	JAJORX000000000		Beijing	Adult, Pyogenic liver abscess patient
15309	5622456	0.572	43	396513	100449	23	2	1	1	1	9	4	12	Pus sample	JAJORY000000000		Beijing	Adult, Pyogenic liver abscess patient
15385	5581621	0.5724	54	372186	99331	23	2	1	1	1	9	4	12	Pus sample	JAJORZ000000000		Beijing	Adult, Pyogenic liver abscess patient
15453	5509248	0.5736	43	396513	91364	23	2	1	1	1	9	4	12	Pus sample	JAJOSA000000000		Beijing	Adult, Pyogenic liver abscess patient
15545	5621476	0.5717	104	124335	26067	23	2	1	1	1	9	4	12	Pus sample	JAJOSB000000000		Beijing	Adult, Pyogenic liver abscess patient
15712	5617750	0.572	52	481120	86243	23	2	1	1	1	9	4	12	Pus sample	JAJOSC000000000		Beijing	Adult, Pyogenic liver abscess patient
15733	5733796	0.5703	47	428942	91364	23	2	1	1	1	9	4	12	Pus sample	JAJOSD000000000		Beijing	Adult, Pyogenic liver abscess patient
15737	5625127	0.572	48	325097	91364	23	2	1	1	1	9	4	12	Pus sample	JAJOSE000000000		Beijing	Adult, Pyogenic liver abscess patient
15743	5589239	0.5722	49	396513	91364	23	2	1	1	1	9	4	12	Pus sample	JAJOSF000000000		Beijing	Adult, Pyogenic liver abscess patient
15856	5508242	0.5701	74	157086	47872	65	2	1	2	1	10	4	13	Pus sample	JAJOSG000000000		Beijing	Adult, Pyogenic liver abscess patient
15970	5505488	0.5715	55	207502	61628	218	2	3	1	1	9	4	12	Pus sample	JAJOSH000000000		Beijing	Adult, Pyogenic liver abscess patient
16101	5379780	0.5734	50	230071	71235	420	2	1	65	2	5	1	36	Pus sample	JAJOSI000000000		Beijing	Adult, Pyogenic liver abscess patient
16117	5382593	0.5724	68	205553	45686	412	2	1	2	1	9	1	112	Pus sample	JAJOSJ000000000		Beijing	Adult, Pyogenic liver abscess patient
16120	5525387	0.5732	41	336635	99228	23	2	1	1	1	9	4	12	Pus sample	JAJOSK000000000		Beijing	Adult, Pyogenic liver abscess patient
16172	5517657	0.5715	58	316007	86542	29	2	3	2	2	6	4	4	Pus sample	JAJOSL000000000		Beijing	Adult, Pyogenic liver abscess patient
16205	5312773	0.5779	38	739822	98287	367	18	15	26	16	11	13	106	Pus sample	JAJOSM000000000		Beijing	Adult, Pyogenic liver abscess patient
16209	5622065	0.5719	46	481118	91364	23	2	1	1	1	9	4	12	Pus sample	JAJOSN000000000		Beijing	Adult, Pyogenic liver abscess patient
16227	5639324	0.5709	53	396513	72497	23	2	1	1	1	9	4	12	Pus sample	JAJOSO000000000		Beijing	Adult, Pyogenic liver abscess patient
2-10-1-4	5381335	0.5785	65	372079	98677	5015	18	22	89	88	123	13	154	Fecal sample	JAJOSP000000000		Hebei	Adult, Carrier
245-1	5005235	0.5814	72	240132	39333	1136	18	22	18	63	11	13	208	Fecal sample	JAJOSQ000000000		Beijing	Adult, Carrier
246-2	5183964	0.5756	77	203417	39593	34	2	3	6	1	9	7	4	Fecal sample	JAJOSR000000000		Beijing	Adult, Carrier
246-3	5266733	0.5731	111	164496	30474	3821	2	1	20	2	47	1	89	Fecal sample	JAJOSS000000000		Beijing	Adult, Carrier
247-1	5548380	0.5726	43	476371	99891	2477	16	24	21	27	146	59	75	Fecal sample	JAJOST000000000		Beijing	Adult, Carrier
249-1	5203604	0.5752	38	304554	99297	592	2	3	6	1	9	4	13	Fecal sample	JAJOSU000000000		Beijing	Adult, Carrier
250_2	5151620	0.5762	40	374091	99423	295	2	1	2	1	60	25	19	Fecal sample	JAJOSV000000000		Beijing	Adult, Carrier
256_5	5137936	0.5773	29	432721	104947	1516	2	6	10	1	20	10	25	Fecal sample	JAJOSW000000000		Beijing	Adult, Carrier
257_2	5615670	0.5731	56	220129	60084	662	16	24	21	27	52	17	67	Fecal sample	JAJOSX000000000		Beijing	Adult, Carrier
257_6	5434496	0.5738	58	358749	86329	323	2	1	1	1	9	1	93	Fecal sample	JAJOSY000000000		Beijing	Adult, Carrier
259_1	5190093	0.5755	46	294230	73755	592	2	3	6	1	9	4	13	Fecal sample	JAJOSZ000000000		Beijing	Adult, Carrier
271_1	5757951	0.5721	74	519538	98389	3955	16	18	21	27	55	22	341	Fecal sample	JAJOTA000000000		Beijing	Adult, Carrier
271_2	5109965	0.575	31	449667	149252	200	2	1	2	1	12	1	68	Fecal sample	JAJOTB000000000		Beijing	Adult, Carrier
27-10	5496794	0.5717	50	422183	110275	966	2	1	2	1	1	1	68	Fecal sample	JAJOTC000000000		Beijing	Adult, Carrier
272_2	5405575	0.5735	53	641367	100473	1805	4	3	1	1	9	27	14	Fecal sample	JAJOTD000000000		Beijing	Adult, Carrier
2-9-1	5513624	0.5711	89	290378	54712	1536	2	1	2	37	45	4	9	Fecal sample	JAJOTE000000000		Hebei	Adult, Carrier
291-2	5277555	0.5748	24	429040	127841	1412	2	5	1	1	4	1	18	Fecal sample	JAJOTF000000000		Beijing	Adult, Carrier
294_1	5152335	0.5762	39	374258	114044	295	2	1	2	1	60	25	19	Fecal sample	JAJOTG000000000		Beijing	Adult, Carrier
295-1	5211479	0.5744	32	604488	109611	940	2	1	62	26	10	1	91	Fecal sample	JAJOTH000000000		Beijing	Adult, Carrier
296_10	5612987	0.5726	32	715354	100108	981	16	24	43	93	42	17	74	Fecal sample	JAJOTI000000000		Beijing	Adult, Carrier
297_1	5607568	0.5726	30	576347	100109	981	16	24	43	93	42	17	74	Fecal sample	JAJOTJ000000000		Beijing	Adult, Carrier
301_1	5440166	0.5716	50	348351	104636	1536	2	1	2	37	45	4	9	Fecal sample	JAJOTK000000000		Beijing	Adult, Carrier
302_1	5712477	0.5727	34	504481	161844	3082	16	24	21	27	42	17	67	Fecal sample	JAJOTL000000000		Beijing	Adult, Carrier
61-1	5444306	0.5726	52	271807	99242	528	32	5	1	1	9	4	18	Fecal sample	JAJOTM000000000		Beijing	Adult, Carrier
62-8	5046176	0.5771	27	454477	140851	879	2	1	1	1	145	1	9	Fecal sample	JAJOTN000000000		Beijing	Adult, Carrier
68-5	5376785	0.5725	61	312311	78936	20	2	3	1	1	4	4	4	Fecal sample	JAJOTO000000000		Beijing	Adult, Carrier
70-3	5194779	0.5756	38	641367	147735	1805	4	3	1	1	9	27	14	Fecal sample	JAJOTP000000000		Beijing	Adult, Carrier
C1	5541631	0.5734	105	180858	44368	11	3	3	1	1	1	1	4	Bronchoalveolar lavage fluid	JAJOTQ000000000		Fujian	Adult, Pneumonia patient
C10	5495058	0.5739	83	211623	53283	11	3	3	1	1	1	1	4	Bronchoalveolar lavage fluid	JAJOTR000000000		Fujian	Adult, Pneumonia patient
C14	5528241	0.5715	69	379930	77379	193	2	3	2	2	48	4	4	Bronchoalveolar lavage fluid	JAJOTS000000000		Zhejiang	Adult, Pneumonia patient
C16	5438937	0.5738	108	151593	36056	11	3	3	1	1	1	1	4	Bronchoalveolar lavage fluid	JAJOTT000000000		Zhejiang	Adult, Pneumonia patient
C17	5605300	0.5709	67	343521	69039	399	2	1	11	1	10	10	12	Bronchoalveolar lavage fluid	JAJOTU000000000		Zhejiang	Adult, Pneumonia patient
C19	5680655	0.5665	119	166551	38834	383	2	6	1	3	8	1	18	Bronchoalveolar lavage fluid	JAJOTV000000000		Zhejiang	Adult, Pneumonia patient
C2	5545118	0.5735	107	203669	44371	11	3	3	1	1	1	1	4	Bronchoalveolar lavage fluid	JAJOTW000000000		Fujian	Adult, Pneumonia patient
C20	5670628	0.5667	118	166551	38918	383	2	6	1	3	8	1	18	Bronchoalveolar lavage fluid	JAJOTX000000000		Zhejiang	Adult, Pneumonia patient
C26	5338935	0.5749	66	357556	100672	45	2	1	1	6	7	1	12	Bronchoalveolar lavage fluid	JAJOTY000000000		Zhejiang	Adult, Pneumonia patient
C28	5849857	0.5699	146	198508	35812	11	3	3	1	1	1	1	4	Bronchoalveolar lavage fluid	JAJOTZ000000000		Henan	Adult, Pneumonia patient
C29	5665468	0.5726	117	157539	45212	11	3	3	1	1	1	1	4	Bronchoalveolar lavage fluid	JAJOUA000000000		Henan	Adult, Pneumonia patient
C3	5464487	0.5742	102	175914	45673	186	2	1	1	37	45	4	9	Bronchoalveolar lavage fluid	JAJOUB000000000		Fujian	Adult, Pneumonia patient
C30	5849675	0.5699	148	180858	34261	11	3	3	1	1	1	1	4	Bronchoalveolar lavage fluid	JAJOUC000000000		Henan	Adult, Pneumonia patient
C31	5781387	0.5702	135	175912	34261	11	3	3	1	1	1	1	4	Bronchoalveolar lavage fluid	JAJOUD000000000		Henan	Adult, Pneumonia patient
C32	5612564	0.5722	122	151597	31497	11	3	3	1	1	1	1	4	Bronchoalveolar lavage fluid	JAJOUE000000000		Henan	Adult, Pneumonia patient
C33	5602896	0.5728	114	175912	45213	11	3	3	1	1	1	1	4	Bronchoalveolar lavage fluid	JAJOUF000000000		Henan	Adult, Pneumonia patient
C34	5849443	0.5699	147	198508	34261	11	3	3	1	1	1	1	4	Bronchoalveolar lavage fluid	JAJOUG000000000		Henan	Adult, Pneumonia patient
C35	5672635	0.5725	117	157539	44536	11	3	3	1	1	1	1	4	Bronchoalveolar lavage fluid	JAJOUH000000000		Henan	Adult, Pneumonia patient
C36	5929359	0.5684	136	129217	35447	11	3	3	1	1	1	1	4	Bronchoalveolar lavage fluid	JAJOUI000000000		Henan	Adult, Pneumonia patient
C37	5874742	0.5695	159	203668	26871	11	3	3	1	1	1	1	4	Bronchoalveolar lavage fluid	JAJOUJ000000000		Henan	Adult, Pneumonia patient
C39	5929658	0.5684	131	141022	36706	11	3	3	1	1	1	1	4	Bronchoalveolar lavage fluid	JAJOUK000000000		Henan	Adult, Pneumonia patient
C4	5464680	0.5742	101	203669	45673	383	2	6	1	3	8	1	18	Bronchoalveolar lavage fluid	JAJOUL000000000		Fujian	Adult, Pneumonia patient
C40	5860378	0.5697	149	127698	34261	11	3	3	1	1	1	1	4	Bronchoalveolar lavage fluid	JAJOUM000000000		Henan	Adult, Pneumonia patient
C41	5672427	0.5726	115	157539	45212	11	3	3	1	1	1	1	4	Bronchoalveolar lavage fluid	JAJOUN000000000		Henan	Adult, Pneumonia patient
C42	5846936	0.5698	152	175912	34261	11	3	3	1	1	1	1	4	Bronchoalveolar lavage fluid	JAJOUO000000000		Henan	Adult, Pneumonia patient
C43	5874951	0.5695	161	180858	26871	11	3	3	1	1	1	1	4	Bronchoalveolar lavage fluid	JAJOUP000000000		Henan	Adult, Pneumonia patient
C44	5564781	0.5679	53	572972	92723	530	2	39	2	1	1	4	24	Bronchoalveolar lavage fluid	JAJOUQ000000000		Henan	Adult, Pneumonia patient
C45	5672003	0.5726	118	157539	40307	11	3	3	1	1	1	1	4	Bronchoalveolar lavage fluid	JAJOUR000000000		Henan	Adult, Pneumonia patient
C46	5655272	0.5706	134	230886	37841	15	1	1	1	1	1	1	1	Bronchoalveolar lavage fluid	JAJOUS000000000		Henan	Adult, Pneumonia patient
C47	5837673	0.5697	127	137034	37583	11	3	3	1	1	1	1	4	Bronchoalveolar lavage fluid	JAJOUT000000000		Henan	Adult, Pneumonia patient
C48	5673737	0.5712	140	175912	30396	11	3	3	1	1	1	1	4	Bronchoalveolar lavage fluid	JAJOUU000000000		Henan	Adult, Pneumonia patient
C49	5846330	0.5689	128	180858	34261	11	3	3	1	1	1	1	4	Bronchoalveolar lavage fluid	JAJOUV000000000		Henan	Adult, Pneumonia patient
C5	5483527	0.5731	67	279932	85125	15	1	1	1	1	1	1	1	Bronchoalveolar lavage fluid	JAJOUW000000000		Fujian	Adult, Pneumonia patient
C50	5879327	0.5687	116	151582	36710	11	3	3	1	1	1	1	4	Bronchoalveolar lavage fluid	JAJOUX000000000		Henan	Adult, Pneumonia patient
C51	5766936	0.5697	106	151585	48580	11	3	3	1	1	1	1	4	Bronchoalveolar lavage fluid	JAJOUY000000000		Henan	Adult, Pneumonia patient
C52	5960985	0.5683	152	180858	32019	11	3	3	1	1	1	1	4	Bronchoalveolar lavage fluid	JAJOUZ000000000		Henan	Adult, Pneumonia patient
C53	5734635	0.5704	131	175912	34261	11	3	3	1	1	1	1	4	Bronchoalveolar lavage fluid	JAJOVA000000000		Henan	Adult, Pneumonia patient
C54	5791743	0.57	127	180858	37498	11	3	3	1	1	1	1	4	Bronchoalveolar lavage fluid	JAJOVB000000000		Henan	Adult, Pneumonia patient
C5-L1	5471137	0.5741	90	203669	44371	11	3	3	1	1	1	1	4	Bronchoalveolar lavage fluid	JAJOVC000000000		Fujian	Adult, Pneumonia patient
C6	5640528	0.567	110	169868	37837	383	2	6	1	3	8	1	18	Bronchoalveolar lavage fluid	JAJOVD000000000		Fujian	Adult, Pneumonia patient
C7	5495543	0.5738	84	211623	53283	11	3	3	1	1	1	1	4	Bronchoalveolar lavage fluid	JAJOVE000000000		Fujian	Adult, Pneumonia patient
C8	5507435	0.5739	87	231104	40479	11	3	3	1	1	1	1	4	Bronchoalveolar lavage fluid	JAJOVF000000000		Fujian	Adult, Pneumonia patient
C9	5495821	0.5738	82	211623	54977	11	3	3	1	1	1	1	4	Bronchoalveolar lavage fluid	JAJOVG000000000		Fujian	Adult, Pneumonia patient
D2295918-10	5369421	0.5741	82	386650	53738	4527	2	1	1	26	11	25	31	Fecal sample	JAJOVH000000000		Hebei	Adult, Carrier
D2295918-2	5365096	0.5736	122	193622	31412	3271	2	5	1	3	7	1	36	Fecal sample	JAJOVI000000000		Hebei	Adult, Carrier
D2296334-10	5382512	0.5785	64	370119	83539	5015	18	22	89	88	123	13	154	Fecal sample	JAJOVJ000000000		Hebei	Adult, Carrier
D2296334-9	5512903	0.5711	92	290378	50372	1536	2	1	2	37	45	4	9	Fecal sample	JAJOVK000000000		Hebei	Adult, Carrier
D2296398-1	5507409	0.5735	158	230493	34077	1213	2	1	1	1	7	4	87	Fecal sample	JAJOVL000000000		Hebei	Adult, Carrier
D2296398-10	5563826	0.5703	80	203390	42158	1310	14	1	2	1	21	1	1	Fecal sample	JAJOVM000000000		Hebei	Adult, Carrier
D2296398-3	5359650	0.5737	120	206251	31412	3271	2	5	1	3	7	1	36	Fecal sample	JAJOVN000000000		Hebei	Adult, Carrier
DT115	5311372	0.5748	64	222975	71119	375	43	1	2	1	10	4	13	Pus sample	JAJOVO000000000		Beijing	Adult, Pyogenic liver abscess patient
DT119	5582475	0.5713	73	410434	77252	441	4	1	2	1	1	7	23	Pus sample	JAJOVP000000000		Beijing	Adult, Pyogenic liver abscess patient
DT156	5584346	0.5691	81	431431	77045	2358	3	4	6	156	7	4	38	Pus sample	JAJOVQ000000000		Beijing	Adult, Pyogenic liver abscess patient
DT173	5698750	0.5712	66	364188	85096	768	16	1	21	38	47	60	103	Pus sample	JAJOVR000000000		Beijing	Adult, Pyogenic liver abscess patient
DT188	5284903	0.5752	52	324196	92496	1411	2	1	20	2	1	1	10	Pus sample	JAJOVS000000000		Beijing	Adult, Pyogenic liver abscess patient
DT189	5733742	0.5694	59	386994	72732	23	2	1	1	1	9	4	12	Pus sample	JAJOVT000000000		Beijing	Adult, Pyogenic liver abscess patient
DT220	5296423	0.5739	131	123302	25418	3132	2	1	1	37	10	1	9	Pus sample	JAJOVU000000000		Beijing	Adult, Pyogenic liver abscess patient
DT227	5496962	0.5726	87	198147	34238	461	3	1	13	34	63	1	64	Pus sample	JAJOVV000000000		Beijing	Adult, Pyogenic liver abscess patient
DT286	5532619	0.571	90	198147	34238	461	3	1	13	34	63	1	64	Pus sample	JAJOVW000000000		Beijing	Adult, Pyogenic liver abscess patient
DT318	5443041	0.573	104	233615	30179	2375	4	1	1	20	9	4	17	Pus sample	JAJOVX000000000		Beijing	Adult, Pyogenic liver abscess patient
DT337	5642725	0.5727	63	391756	98194	2057	16	18	84	31	54	29	67	Pus sample	JAJOVY000000000		Beijing	Adult, Pyogenic liver abscess patient
DT356	5527684	0.5742	29	457554	109403	2377	28	24	21	53	47	17	134	Pus sample	JAJOVZ000000000		Beijing	Adult, Pyogenic liver abscess patient
DT365	5420148	0.5713	71	187028	46510	412	2	1	2	1	9	1	112	Pus sample	JAJOWA000000000		Beijing	Adult, Pyogenic liver abscess patient
DT371	5558053	0.5702	57	376021	99243	70	2	6	17	1	20	10	25	Pus sample	JAJOWB000000000		Beijing	Adult, Pyogenic liver abscess patient
DT393	5300531	0.5739	65	204114	51511	218	2	3	1	1	9	4	12	Pus sample	JAJOWC000000000		Beijing	Adult, Pyogenic liver abscess patient
DT396	5670929	0.5725	41	405476	129863	1773	16	24	21	27	52	22	293	Pus sample	JAJOWD000000000		Beijing	Adult, Pyogenic liver abscess patient
DT428	5573105	0.5732	35	717780	121328	597	16	24	21	27	47	22	105	Pus sample	JAJOWE000000000		Beijing	Adult, Pyogenic liver abscess patient
DT451	5322381	0.5735	80	197146	48089	412	2	1	2	1	9	1	112	Pus sample	JAJOWF000000000		Beijing	Adult, Pyogenic liver abscess patient
DT454	5427702	0.5731	64	260342	86447	147	3	4	6	1	7	4	38	Pus sample	JAJOWG000000000		Beijing	Adult, Pyogenic liver abscess patient
DT457	5772075	0.5706	52	396511	86243	23	2	1	1	1	9	4	12	Pus sample	JAJOWH000000000		Beijing	Adult, Pyogenic liver abscess patient
DT472	5604372	0.5717	54	440924	61496	23	2	1	1	1	9	4	12	Pus sample	JAJOWI000000000		Beijing	Adult, Pyogenic liver abscess patient
DT483	5827391	0.5675	106	180858	36786	11	3	3	1	1	1	1	4	Pus sample	JAJOWJ000000000		Beijing	Adult, Pyogenic liver abscess patient
DT484	5561173	0.5724	49	440924	91364	23	2	1	1	1	9	4	12	Pus sample	JAJOWK000000000		Beijing	Adult, Pyogenic liver abscess patient
DT494	5569233	0.5717	65	288644	77379	2264	3	9	47	1	13	1	340	Pus sample	JAJOWL000000000		Beijing	Adult, Pyogenic liver abscess patient
DT511	5477054	0.5719	57	350119	99425	101	2	6	1	5	4	1	6	Pus sample	JAJOWM000000000		Beijing	Adult, Pyogenic liver abscess patient
FB-1	5366628	0.5742	103	145739	39711	540	2	1	71	1	3	3	18	Fecal sample	JAJOWN000000000		Hebei	Adult, Carrier
JK02	5463007	0.5732	116	207709	39503	11	3	3	1	1	1	1	4	Bronchoalveolar lavage fluid	JAJOWO000000000		Beijing	Adult, Pneumonia patient
JK03	5357434	0.5731	44	348504	100398	186	2	1	1	37	45	4	9	Bronchoalveolar lavage fluid	JAJOWP000000000		Anhui	Adult, Pneumonia patient
JK04	5541027	0.5683	99	169868	40012	383	2	6	1	3	8	1	18	Bronchoalveolar lavage fluid	JAJOWQ000000000		Jiangsu	Adult, Pneumonia patient
JK05	5481759	0.5731	70	279932	61617	15	1	1	1	1	1	1	1	Bronchoalveolar lavage fluid	JAJOWR000000000		Shanxi	Adult, Pneumonia patient
JK06	5640288	0.567	108	168385	39846	383	2	6	1	3	8	1	18	Bronchoalveolar lavage fluid	JAJOWS000000000		Jiangsu	Adult, Pneumonia patient
JK07	5496173	0.5738	83	211622	54977	11	3	3	1	1	1	1	4	Bronchoalveolar lavage fluid	JAJOWT000000000		Jiangxi	Adult, Pneumonia patient
JK08	5446347	0.5745	75	231104	54977	11	3	3	1	1	1	1	4	Bronchoalveolar lavage fluid	JAJOWU000000000		Beijing	Adult, Pneumonia patient
JK09	5495821	0.5738	83	202865	54977	11	3	3	1	1	1	1	4	Bronchoalveolar lavage fluid	JAJOWV000000000		Beijing	Adult, Pneumonia patient
JK10	5495705	0.5739	82	211623	54977	11	3	3	1	1	1	1	4	Bronchoalveolar lavage fluid	JAJOWW000000000		Beijing	Adult, Pneumonia patient
JK14	5529681	0.5715	69	373970	77379	193	2	3	2	2	48	4	4	Bronchoalveolar lavage fluid	JAJOWX000000000		Beijing	Adult, Pneumonia patient
JK16	5407809	0.5739	105	151593	36056	11	3	3	1	1	1	1	4	Bronchoalveolar lavage fluid	JAJOWY000000000		Beijing	Adult, Pneumonia patient
JK17	5605167	0.5709	71	343521	56182	399	2	1	11	1	10	10	12	Bronchoalveolar lavage fluid	JAJOWZ000000000		Beijing	Adult, Pneumonia patient
JK19	5679447	0.5665	117	166551	40012	383	2	6	1	3	8	1	18	Bronchoalveolar lavage fluid	JAJOXA000000000		Beijing	Adult, Pneumonia patient
JK20	5671498	0.5667	106	166551	44150	383	2	6	1	3	8	1	18	Bronchoalveolar lavage fluid	JAJOXB000000000		Beijing	Adult, Pneumonia patient
JK26	5339447	0.5749	67	357556	99205	45	2	1	1	6	7	1	12	Bronchoalveolar lavage fluid	JAJOXC000000000		Beijing	Adult, Pneumonia patient
QD20	5375232	0.5733	31	404580	100596	29	2	3	2	2	6	4	4	Pus sample	JAJOXD000000000		Shandong	Adult, Pyogenic liver abscess patient
QD22	5585854	0.5725	44	440925	91364	23	2	1	1	1	9	4	12	Pus sample	JAJOXE000000000		Shandong	Adult, Pyogenic liver abscess patient
QD30	5565500	0.5729	38	396513	100449	23	2	1	1	1	9	4	12	Pus sample	JAJOXF000000000		Shandong	Adult, Pyogenic liver abscess patient
QD34	5552797	0.5707	37	365733	110393	5	2	2	1	1	3	3	3	Pus sample	JAJOXG000000000		Shandong	Adult, Pyogenic liver abscess patient
QD36	5509465	0.5736	39	396513	99228	23	2	1	1	1	9	4	12	Pus sample	JAJOXH000000000		Shandong	Adult, Pyogenic liver abscess patient
QD45	5632494	0.571	53	396513	83964	23	2	1	1	1	9	4	12	Pus sample	JAJOXI000000000		Shandong	Adult, Pyogenic liver abscess patient
QD47	5371306	0.5728	38	433426	127784	700	10	1	17	37	12	1	9	Pus sample	JAJOXJ000000000		Shandong	Adult, Pyogenic liver abscess patient
QD51	5171713	0.5753	34	511313	140525	700	10	1	17	37	12	1	9	Pus sample	JAJOXK000000000		Shandong	Adult, Pyogenic liver abscess patient
QD52	5298416	0.5781	49	466333	93626	367	18	15	26	16	11	13	106	Pus sample	JAJOXL000000000		Shandong	Adult, Pyogenic liver abscess patient
QD53	5171202	0.5753	32	511313	140583	700	10	1	17	37	12	1	9	Pus sample	JAJOXM000000000		Shandong	Adult, Pyogenic liver abscess patient
QD58	5406493	0.5725	38	511313	174605	700	10	1	17	37	12	1	9	Pus sample	JAJOXN000000000		Shandong	Adult, Pyogenic liver abscess patient
QD64	5580829	0.5725	47	481119	87567	23	2	1	1	1	9	4	12	Pus sample	JAJOXO000000000		Shandong	Adult, Pyogenic liver abscess patient
QD67	5437662	0.5722	44	430094	100530	700	10	1	17	37	12	1	9	Pus sample	JAJOXP000000000		Shandong	Adult, Pyogenic liver abscess patient
QD69	5385807	0.5745	61	289373	99242	25	2	1	1	1	10	4	13	Pus sample	JAJOXQ000000000		Shandong	Adult, Pyogenic liver abscess patient
QD70	5456057	0.5725	33	442953	98022	86	9	4	2	1	1	1	27	Pus sample	JAJOXR000000000		Shandong	Adult, Pyogenic liver abscess patient
QD71	5524539	0.5732	37	440929	91364	23	2	1	1	1	9	4	12	Pus sample	JAJOXS000000000		Shandong	Adult, Pyogenic liver abscess patient
QD72	5347392	0.5745	42	398778	86234	375	43	1	2	1	10	4	13	Pus sample	JAJOXT000000000		Shandong	Adult, Pyogenic liver abscess patient
QD73	5347531	0.5745	40	398778	86234	375	43	1	2	1	10	4	13	Pus sample	JAJOXU000000000		Shandong	Adult, Pyogenic liver abscess patient
QD74	5346579	0.5744	42	373719	83029	375	43	1	2	1	10	4	13	Pus sample	JAJOXV000000000		Shandong	Adult, Pyogenic liver abscess patient
QD75	5491547	0.5725	57	306848	75929	23	2	1	1	1	9	4	12	Pus sample	JAJOXW000000000		Shandong	Adult, Pyogenic liver abscess patient
QD76	5170898	0.5753	35	511313	174605	700	10	1	17	37	12	1	9	Pus sample	JAJOXX000000000		Shandong	Adult, Pyogenic liver abscess patient
QD77	5304730	0.5753	40	369765	87057	60	2	1	2	1	4	4	8	Pus sample	JAJOXY000000000		Shandong	Adult, Pyogenic liver abscess patient
QD78	5410475	0.5725	38	511313	174606	700	10	1	17	37	12	1	9	Pus sample	JAJOXZ000000000		Shandong	Adult, Pyogenic liver abscess patient
QD79	5561971	0.5694	54	303480	89418	65	2	1	2	1	10	4	13	Pus sample	JAJOYA000000000		Shandong	Adult, Pyogenic liver abscess patient
QD80	5375367	0.5733	30	404580	100596	29	2	3	2	2	6	4	4	Pus sample	JAJOYB000000000		Shandong	Adult, Pyogenic liver abscess patient
QD81	5364154	0.5735	30	404580	94014	29	2	3	2	2	6	4	4	Pus sample	JAJOYC000000000		Shandong	Adult, Pyogenic liver abscess patient
QD82	5163000	0.5766	44	377828	100474	new11	2	1	1	1	1	1	325	Pus sample	JAJOYD000000000		Shandong	Adult, Pyogenic liver abscess patient
sy01	5628798	0.5722	43	440923	100449	23	2	1	1	1	9	4	12	Bronchoalveolar lavage fluid	JAJOYE000000000		Beijing	Adult, Pneumonia patient
sy02	5222091	0.5751	57	246814	51510	218	2	3	1	1	9	4	12	Bronchoalveolar lavage fluid	JAJOYF000000000		Beijing	Adult, Pneumonia patient
sy03-L1	5253526	0.5744	49	340069	111170	1653	4	3	2	3	13	1	9	Bronchoalveolar lavage fluid	JAJOYG000000000		Beijing	Adult, Pneumonia patient
sy04-L1	5339983	0.5737	54	241202	72661	412	2	1	2	1	9	1	112	Bronchoalveolar lavage fluid	JAJOYH000000000		Beijing	Adult, Pneumonia patient
sy05	5358952	0.5727	114	203668	35070	new12	2	3	2	1	1	4	193	Bronchoalveolar lavage fluid	JAJOYI000000000		Beijing	Adult, Pneumonia patient
sy06	5516247	0.5727	55	371555	100651	323	2	1	1	1	9	1	93	Bronchoalveolar lavage fluid	JAJOYJ000000000		Beijing	Adult, Pneumonia patient
sy07	5579387	0.5726	42	440911	100449	23	2	1	1	1	9	4	12	Bronchoalveolar lavage fluid	JAJOYK000000000		Beijing	Adult, Pneumonia patient
sy08	5500718	0.573	54	386279	99205	45	2	1	1	6	7	1	12	Bronchoalveolar lavage fluid	JAJOYL000000000		Beijing	Adult, Pneumonia patient
sy09	5195556	0.5764	43	250391	86234	375	43	1	2	1	10	4	13	Bronchoalveolar lavage fluid	JAJOYM000000000		Beijing	Adult, Pneumonia patient
sy10	5684123	0.5721	41	460834	153002	new13	16	18	21	38	229	22	67	Bronchoalveolar lavage fluid	JAJOYN000000000		Beijing	Adult, Pneumonia patient
sy11-L1	5501686	0.5723	61	265700	68231	412	2	1	2	1	9	1	112	Bronchoalveolar lavage fluid	JAJOYO000000000		Beijing	Adult, Pneumonia patient
sy12	5322279	0.5729	68	383800	76408	716	71	1	1	2	16	4	164	Bronchoalveolar lavage fluid	JAJOYP000000000		Beijing	Adult, Pneumonia patient
ZD4-15	5468675	0.5729	77	293316	58580	20	2	3	1	1	4	4	4	Fecal sample	JAJOYQ000000000		Hebei	Adult, Carrier

## Sheet: Table S2
	Aminoglycoside														Beta-lactam
Sample name	aac(3)-IIa	aac(3)-IId	aac(6')Ib-cr	aadA16	aadA2	aadA5	ant(3'')-Ia	aph(3')-Ia	aph(3'')-Ib	aph(3')-VIb	aph(6)-Id	armA	rmtB	strA	blaCTX-M-14	blaCTX-M-14b	blaCTX-M-15	blaCTX-M-3	blaCTX-M-65	blaDHA-1	blaKPC-2	blaKPC-3	blaLEN16	blaLEN2	blaLEN22	blaLEN24	blaOKP-B-10	blaOKP-B-18	blaOKP-B-9	blaOXA-1	blaOXA-48	blaSHV-1	blaSHV-103	blaSHV-107	blaSHV-11	blaSHV-110	blaSHV-168	blaSHV-2	blaSHV-26	blaSHV-27	blaSHV-28	blaSHV-36	blaSHV-41	blaSHV-61	blaSHV-62	blaSHV-75	blaSHV-83	blaSHV-99	blaTEM-1A
10430	0	0	0	0	0	0	0	0	0	0	0	0	0	0	0	0	0	0	0	0	0	0	0	0	0	0	0	0	0	0	0	0	0	0	0	0	0	0	0	0	0	99.65	0	0	0	0	0	0	0
10501	0	0	0	0	0	0	0	0	0	0	0	0	0	0	0	0	0	0	0	0	0	0	0	0	0	0	0	0	0	0	0	0	0	0	0	0	0	0	0	0	0	99.65	0	0	0	0	0	0	0
10668	0	0	0	0	0	0	0	0	0	0	0	0	0	0	0	0	0	0	0	0	0	0	0	0	0	0	0	0	0	0	0	100.00	0	0	0	0	0	0	0	0	0	0	0	0	0	0	0	0	0
10679	0	0	0	0	0	0	0	0	0	0	0	0	0	0	0	0	0	0	0	0	0	0	0	0	0	0	0	0	0	0	0	0	0	0	0	0	0	0	0	0	0	99.65	0	0	0	0	0	0	0
10718	100.00	0	100.00	0	0	0	0	0	100.00	0	100.00	0	0	0	0	0	100.00	0	0	0	0	0	0	0	0	0	0	0	99.19	100.00	0	0	0	0	0	0	0	0	0	0	0	0	0	0	0	0	0	0	0
10836	0	0	0	0	0	0	0	0	0	0	0	0	0	0	0	0	0	0	0	0	0	0	0	0	0	0	0	0	0	0	0	100.00	0	0	0	0	0	0	0	0	0	0	0	0	0	0	0	0	0
11155	0	0	0	0	0	0	0	0	0	0	0	0	0	0	0	0	0	0	0	0	0	0	0	0	0	0	0	0	0	0	0	100.00	0	0	0	0	0	0	0	0	0	0	0	0	0	0	0	0	0
11300	0	0	0	0	0	0	0	0	0	0	0	0	0	0	0	0	0	0	0	0	0	0	0	0	0	0	0	0	0	0	0	100.00	0	0	0	0	0	0	0	0	0	0	0	0	0	0	0	0	0
11557	0	0	0	0	0	0	0	0	0	0	0	0	0	0	0	0	0	0	0	0	0	0	0	0	0	0	0	0	0	0	0	0	0	0	0	0	0	0	0	0	0	99.65	0	0	0	0	0	0	0
11558	0	0	0	0	0	0	0	0	0	0	0	0	0	0	0	0	0	0	0	0	0	0	0	0	0	0	0	0	0	0	0	0	0	0	0	0	0	0	0	0	0	99.65	0	0	0	0	0	0	0
11625	0	0	0	0	0	0	0	0	0	0	0	0	0	0	0	0	0	100.00	0	0	0	0	0	0	0	0	0	0	0	0	0	0	0	0	0	99.77	0	0	0	0	0	0	0	0	0	0	0	0	0
11723	0	0	0	0	0	0	0	0	0	0	0	0	0	0	0	0	0	0	0	0	0	0	0	0	0	0	0	0	0	0	0	100.00	0	0	0	0	0	0	0	0	0	0	0	0	0	0	0	0	0
11766	0	0	0	0	0	0	0	0	0	0	0	0	0	0	0	0	0	0	0	0	0	0	0	0	0	0	0	0	0	0	0	0	0	0	0	0	0	0	0	0	0	99.65	0	0	0	0	0	0	0
11796	0	0	0	0	0	0	0	0	0	0	0	0	0	0	0	0	0	0	0	0	0	0	0	0	0	0	0	0	0	0	0	0	0	0	0	0	0	0	0	0	0	99.65	0	0	0	0	0	0	0
12130	0	0	0	0	0	0	0	0	0	0	0	0	0	0	0	0	0	0	0	0	0	0	0	0	0	0	0	0	0	0	0	0	0	0	0	0	0	0	0	0	0	99.65	0	0	0	0	0	0	0
12162	0	0	0	0	0	0	0	0	0	0	0	0	0	0	0	0	0	0	0	0	0	0	0	0	0	0	0	0	0	0	0	0	0	0	0	0	0	0	0	0	0	99.65	0	0	0	0	0	0	0
12213	0	0	0	0	0	0	0	0	0	0	0	0	0	0	0	0	0	0	0	0	0	0	0	0	0	0	0	0	0	0	0	0	0	0	0	0	0	0	0	0	0	99.65	0	0	0	0	0	0	0
12268	0	0	0	0	0	0	0	0	0	0	0	0	0	0	0	0	0	0	0	0	0	0	0	0	0	0	0	0	0	0	0	0	0	0	100.00	0	0	0	0	0	0	0	0	0	0	0	0	0	0
12318	0	0	0	0	0	0	0	0	0	0	0	0	0	0	0	0	0	0	0	0	0	0	0	0	0	0	0	0	0	0	0	0	0	0	0	0	0	0	0	0	0	99.65	0	0	0	0	0	0	0
12320	0	0	0	0	0	0	0	0	0	0	0	0	0	0	0	0	0	0	0	0	0	0	0	0	0	0	0	0	0	0	0	100.00	0	0	0	0	0	0	0	0	0	0	0	0	0	0	0	0	0
12333	0	0	0	0	0	0	0	0	0	0	0	0	0	0	0	0	0	0	0	0	0	0	0	0	0	0	0	0	0	0	0	0	0	0	0	0	0	0	0	0	0	99.65	0	0	0	0	0	0	0
12498	0	0	0	0	0	0	0	0	0	0	0	0	0	0	0	0	100.00	0	0	0	0	0	0	0	0	0	0	0	0	0	0	0	0	0	0	0	0	0	0	0	0	99.65	0	0	0	0	0	0	0
12590	0	0	0	0	0	0	0	0	0	0	0	0	0	0	0	0	0	0	0	0	0	0	0	0	0	0	0	0	0	0	0	0	0	0	100.00	0	0	0	0	0	0	0	0	0	0	0	0	0	0
12665	0	0	0	0	0	0	0	0	0	0	0	0	0	0	0	0	0	0	0	0	0	0	0	0	0	0	0	0	99.19	0	0	0	0	0	0	0	0	0	0	0	0	0	0	0	0	0	0	0	0
12793	0	0	0	0	0	0	0	0	0	0	0	0	0	0	0	0	0	0	0	0	0	0	0	0	0	0	0	0	0	0	0	0	0	0	0	0	0	0	0	0	0	99.65	0	0	0	0	0	0	0
12851	0	0	0	0	0	0	0	0	0	0	0	0	0	0	0	0	0	0	0	0	0	0	0	0	0	0	0	0	0	0	0	0	0	0	0	0	0	0	0	0	0	99.65	0	0	0	0	0	0	0
12902	0	0	0	0	0	0	0	0	0	0	0	0	0	0	0	0	0	0	0	0	0	0	0	0	0	0	0	0	0	0	0	0	0	0	100.00	0	0	0	0	0	0	0	0	0	0	0	0	0	0
12956	0	0	0	0	0	0	0	0	0	0	0	0	0	0	0	0	0	0	0	0	0	0	0	0	0	0	0	0	0	0	0	0	0	0	100.00	0	0	0	0	0	0	0	0	0	0	0	0	0	0
12973	0	0	0	0	0	0	0	0	0	0	0	0	0	0	0	0	0	0	0	0	0	0	0	0	0	0	0	0	0	0	0	0	0	0	0	0	0	0	0	0	0	99.65	0	0	0	0	0	0	0
13021	0	0	0	0	0	0	0	0	0	0	0	0	0	0	0	0	0	100.00	0	0	0	0	0	0	0	0	0	0	0	0	0	0	0	0	0	0	0	0	0	0	0	99.65	0	0	0	0	0	0	0
13069	0	0	0	0	0	0	0	0	0	0	0	0	0	0	0	0	0	0	0	0	0	0	0	0	0	0	0	0	0	0	0	0	0	0	0	0	0	0	0	0	0	0	0	0	0	0	100.00	0	0
13276	0	0	0	0	0	0	0	0	0	0	0	0	0	0	0	0	0	0	0	0	0	0	0	0	0	0	0	0	0	0	0	0	0	0	0	0	0	0	0	0	0	0	0	0	0	0	100.00	0	0
13309	0	0	0	0	0	0	0	0	0	0	0	0	0	0	100.00	0	0	0	0	0	0	0	0	0	0	0	0	0	0	0	0	0	0	0	0	0	0	0	0	0	0	99.65	0	0	0	0	0	0	0
13327	0	0	0	0	0	0	0	0	0	0	0	0	0	0	0	0	0	0	0	0	0	0	0	0	0	0	0	0	0	0	0	0	0	0	0	0	0	0	0	0	0	99.65	0	0	0	0	0	0	0
13329	0	0	0	0	0	0	0	0	0	0	0	0	0	0	0	0	0	0	0	0	0	0	0	0	0	0	0	0	0	0	0	0	0	0	100.00	0	0	0	0	0	0	0	0	0	0	0	0	0	0
13359	0	0	0	0	0	0	0	0	0	0	0	0	0	0	0	0	0	0	0	0	0	0	0	0	0	0	0	0	0	0	0	0	0	0	0	0	0	0	0	0	0	99.65	0	0	0	0	0	0	0
13446	0	0	0	0	0	0	0	0	0	0	0	0	0	0	0	0	0	0	0	0	0	0	0	0	0	0	0	0	0	0	0	0	0	0	0	0	0	0	0	0	0	99.65	0	0	0	0	0	0	0
13505	0	0	0	0	0	0	0	0	0	0	0	0	0	0	0	0	0	0	0	0	0	0	0	0	0	0	0	0	0	0	0	0	0	0	0	0	0	0	0	0	0	99.65	0	0	0	0	0	0	0
13704	0	0	0	0	0	0	0	0	0	0	0	0	0	0	0	0	0	0	0	0	0	0	0	0	0	0	0	0	0	0	0	0	0	0	0	0	0	0	0	0	0	99.65	0	0	0	0	0	0	0
13705	0	0	0	0	0	0	0	0	0	0	0	0	0	0	0	0	0	0	0	0	0	0	0	0	0	0	0	0	0	0	0	0	0	0	0	0	0	0	0	0	0	99.65	0	0	0	0	0	0	0
13787	0	0	0	0	0	0	0	0	0	0	0	0	0	0	0	0	0	0	0	0	0	0	0	0	0	0	0	0	0	0	0	100.00	0	0	0	0	0	0	0	0	0	0	0	0	0	0	0	0	0
13821	0	0	0	0	0	0	0	0	0	0	0	0	0	0	0	0	0	0	0	0	0	0	0	0	0	0	0	0	0	0	0	0	0	0	0	0	0	0	0	0	0	99.65	0	0	0	0	0	0	0
13938	0	99.88	99.83	0	99.87	0	0	100.00	0	0	100	0	0	100.00	0	0	0	0	0	100.00	0	0	0	0	0	0	0	0	0	100.00	0	0	100.00	0	0	0	0	0	0	0	0	0	0	0	0	0	0	0	0
14156	0	0	0	0	0	0	0	0	0	0	0	0	0	0	0	0	0	0	0	0	0	0	0	0	0	0	0	0	0	0	0	0	0	0	0	0	0	0	0	0	0	99.65	0	0	0	0	0	0	0
14600	0	0	0	0	0	0	0	0	0	0	0	0	0	0	0	0	0	0	0	0	0	0	0	0	0	0	0	0	0	0	0	100.00	0	0	0	0	0	0	0	0	0	0	0	0	0	0	0	0	0
14777	0	0	0	0	0	0	0	0	0	0	0	0	0	0	0	0	0	0	0	0	0	0	0	0	0	0	0	0	0	0	0	0	0	0	0	0	0	0	0	0	0	99.65	0	0	0	0	0	0	0
14795	0	0	0	0	0	0	0	0	0	0	0	0	0	0	0	0	0	0	0	0	0	0	0	0	0	0	0	0	0	0	0	100.00	0	0	0	0	0	0	0	0	0	0	0	0	0	0	0	0	0
14839	0	0	0	0	0	0	0	0	0	0	0	0	0	0	0	0	0	0	0	0	0	0	0	0	0	0	0	0	0	0	0	0	0	0	0	0	0	0	100.00	0	0	0	0	0	0	0	0	0	0
14896	0	0	0	0	0	0	0	0	0	0	0	0	0	0	0	0	0	0	0	0	0	0	0	0	0	0	0	0	0	0	0	100.00	0	0	0	0	0	0	0	0	0	0	0	0	0	0	0	0	0
14920	0	0	0	0	0	0	0	0	0	0	0	0	0	0	0	0	0	0	0	0	0	0	0	0	0	0	0	0	0	0	0	0	0	0	0	0	0	0	0	0	0	99.65	0	0	0	0	0	0	0
14929	0	0	0	0	0	0	0	0	0	0	0	0	0	0	0	0	0	0	0	0	0	0	0	0	0	0	0	0	0	0	0	0	0	0	0	0	0	0	0	0	0	99.65	0	0	0	0	0	0	0
15067	0	0	0	0	0	0	0	0	0	0	0	0	0	0	0	0	0	0	0	0	0	0	0	0	0	0	0	0	0	0	0	0	0	0	0	0	0	0	0	0	0	99.65	0	0	0	0	0	0	0
15129	0	0	0	0	0	0	0	0	0	0	0	0	0	0	0	0	0	0	0	0	0	0	0	0	0	0	0	0	0	0	0	100.00	0	0	0	0	0	0	0	0	0	0	0	0	0	0	0	0	0
15164	0	0	0	0	0	0	0	0	0	0	0	0	0	0	0	0	0	0	0	0	0	0	0	0	0	0	0	0	0	0	0	0	0	0	100.00	0	0	0	0	0	0	0	0	0	0	0	0	0	0
15282	0	0	0	0	0	0	0	0	0	0	0	0	0	0	0	0	0	0	0	0	0	0	0	0	0	0	0	0	0	0	0	0	0	0	0	0	0	0	0	0	0	0	0	0	0	0	0	99.88	0
15309	0	0	0	0	0	0	0	0	0	0	0	0	0	0	0	0	0	0	0	0	0	0	0	0	0	0	0	0	0	0	0	0	0	0	0	0	0	0	0	0	0	99.65	0	0	0	0	0	0	0
15385	0	0	0	0	0	0	0	0	0	0	0	0	0	0	0	0	0	0	0	0	0	0	0	0	0	0	0	0	0	0	0	0	0	0	0	0	0	0	0	0	0	99.65	0	0	0	0	0	0	0
15453	0	0	0	0	0	0	0	0	0	0	0	0	0	0	0	0	0	0	0	0	0	0	0	0	0	0	0	0	0	0	0	0	0	0	0	0	0	0	0	0	0	99.65	0	0	0	0	0	0	0
15545	0	0	0	0	0	0	0	0	0	0	0	0	0	0	0	0	0	0	0	0	0	0	0	0	0	0	0	0	0	0	0	0	0	0	0	0	0	0	0	0	0	99.65	0	0	0	0	0	0	0
15712	0	0	0	0	0	0	0	0	0	0	0	0	0	0	0	0	0	0	0	0	0	0	0	0	0	0	0	0	0	0	0	0	0	0	0	0	0	0	0	0	0	99.65	0	0	0	0	0	0	0
15733	0	0	0	0	0	0	0	0	0	0	0	0	0	0	0	0	0	0	0	0	0	0	0	0	0	0	0	0	0	0	0	0	0	0	0	0	0	0	0	0	0	99.65	0	0	0	0	0	0	0
15737	0	0	0	0	0	0	0	0	0	0	0	0	0	0	0	0	0	0	0	0	0	0	0	0	0	0	0	0	0	0	0	0	0	0	0	0	0	0	0	0	0	99.65	0	0	0	0	0	0	0
15743	0	0	0	0	0	0	0	0	0	0	0	0	0	0	0	0	0	0	0	0	0	0	0	0	0	0	0	0	0	0	0	0	0	0	0	0	0	0	0	0	0	99.65	0	0	0	0	0	0	0
15856	0	0	0	0	0	0	0	0	0	0	0	0	0	0	0	0	0	0	0	0	0	0	0	0	0	0	0	0	0	0	0	0	0	0	100.00	0	0	0	0	0	0	0	0	0	0	0	0	0	0
15970	0	0	0	0	0	0	0	0	0	0	0	0	0	0	0	0	0	0	0	0	0	0	0	0	0	0	0	0	0	0	0	99.88	0	0	0	0	0	0	0	0	0	0	0	0	0	0	0	0	0
16101	0	0	0	0	0	0	0	0	0	0	0	0	0	0	0	0	0	0	0	0	0	0	0	0	0	0	0	0	0	0	0	0	0	0	0	0	0	0	0	0	0	0	0	0	0	100.00	0	0	0
16117	0	0	0	0	0	0	0	0	0	0	0	0	0	0	0	0	0	0	0	0	0	0	0	0	0	0	0	0	0	0	0	0	0	0	100.00	0	0	0	0	0	0	0	0	0	0	0	0	0	0
16120	0	0	0	0	0	0	0	0	0	0	0	0	0	0	0	0	0	0	0	0	0	0	0	0	0	0	0	0	0	0	0	0	0	0	0	0	0	0	0	0	0	99.65	0	0	0	0	0	0	0
16172	0	0	0	0	0	0	0	0	0	0	0	0	0	0	100.00	0	0	0	0	0	0	0	0	0	0	0	0	0	0	0	0	0	0	0	0	0	0	0	0	0	0	0	0	0	0	0	100.00	0	0
16205	0	0	0	0	0	0	0	0	0	0	0	0	0	0	0	0	0	0	0	0	0	0	0	0	0	0	0	0	99.19	0	0	0	0	0	0	0	0	0	0	0	0	0	0	0	0	0	0	0	0
16209	0	0	0	0	0	0	0	0	0	0	0	0	0	0	0	0	0	0	0	0	0	0	0	0	0	0	0	0	0	0	0	0	0	0	0	0	0	0	0	0	0	99.65	0	0	0	0	0	0	0
16227	0	0	0	0	0	0	0	0	0	0	0	0	0	0	0	0	0	0	0	0	0	0	0	0	0	0	0	0	0	0	0	0	0	0	0	0	0	0	0	0	0	99.65	0	0	0	0	0	0	0
128-2	0	0	0	0	0	0	0	0	0	0	0	0	0	0	0	0	0	0	0	0	0	0	0	0	0	0	0	0	0	0	0	0	0	99.88	0	0	0	0	0	0	0	0	0	0	0	0	0	0	0
1-3-1	0	0	0	0	0	0	0	0	0	0	0	0	0	0	0	0	0	0	0	0	0	0	0	0	0	0	0	0	0	0	0	0	0	0	0	0	99.65	0	0	0	0	0	0	0	0	0	0	0	0
2-10-1-4	0	0	0	0	0	0	0	0	0	0	0	0	0	0	0	0	0	0	0	0	0	0	0	0	0	0	99.19	0	0	0	0	0	0	0	0	0	0	0	0	0	0	0	0	0	0	0	0	0	0
245-1	0	0	0	0	0	0	0	0	0	0	0	0	0	0	0	0	0	0	0	0	0	0	0	0	0	0	0	99.53	0	0	0	0	0	0	0	0	0	0	0	0	0	0	0	0	0	0	0	0	0
246-2	0	0	0	0	0	0	0	0	0	0	0	0	0	0	0	0	0	0	0	0	0	0	0	0	0	0	0	0	0	0	0	0	0	0	0	0	0	0	99.88	0	0	0	0	0	0	0	0	0	0
246-3	0	0	0	0	0	0	0	0	0	0	0	0	0	0	0	0	0	0	0	0	0	0	0	0	0	0	0	0	0	0	0	0	0	0	100.00	0	0	0	0	0	0	0	0	0	0	0	0	0	0
247-1	0	0	0	0	0	0	0	0	0	0	0	0	0	0	0	0	0	0	0	0	0	0	0	99.77	0	0	0	0	0	0	0	0	0	0	0	0	0	0	0	0	0	0	0	0	0	0	0	0	0
249-1	0	0	0	0	0	0	0	0	0	0	0	0	0	0	0	0	0	0	0	0	0	0	0	0	0	0	0	0	0	0	0	0	0	0	0	0	0	0	100.00	0	0	0	0	0	0	0	0	0	0
250_2	0	0	0	0	0	0	0	0	0	0	0	0	0	0	0	0	0	0	0	0	0	0	0	0	0	0	0	0	0	0	0	0	0	0	0	0	0	0	0	100.00	0	0	0	0	0	0	0	0	0
256_5	0	0	0	0	0	0	0	0	0	0	0	0	0	0	0	0	0	0	0	0	0	0	0	0	0	0	0	0	0	0	0	0	0	0	0	0	0	0	0	99.88	0	0	0	0	0	0	0	0	0
257_2	0	0	0	0	0	0	0	0	0	0	0	0	0	0	0	0	0	0	0	0	0	0	0	99.53	0	0	0	0	0	0	0	0	0	0	0	0	0	0	0	0	0	0	0	0	0	0	0	0	0
257_6	0	0	0	0	0	0	0	0	0	0	100.00	0	0	100.00	0	0	0	0	0	0	0	0	0	0	0	0	0	0	0	0	0	0	0	0	0	0	0	0	0	0	0	0	0	0	0	0	0	99.88	0
259_1	0	0	0	0	0	0	0	0	0	0	0	0	0	0	0	0	0	0	0	0	0	0	0	0	0	0	0	0	0	0	0	0	0	0	0	0	0	0	100.00	0	0	0	0	0	0	0	0	0	0
271_1	0	0	0	0	0	0	0	0	0	0	0	0	0	0	0	0	0	0	0	0	0	0	0	99.53	0	0	0	0	0	0	0	0	0	0	0	0	0	0	0	0	0	0	0	0	0	0	0	0	0
271_2	0	0	0	0	0	0	0	0	0	0	0	0	0	0	0	0	0	0	0	0	0	0	0	0	0	0	0	0	0	0	0	100.00	0	0	0	0	0	0	0	0	0	0	0	0	0	0	0	0	0
27-10	0	99.88	0	0	0	100	0	0	0	0	100	0	0	100	0	0	0	0	0	0	0	0	0	0	0	0	0	0	0	0	0	0	0	0	0	0	0	0	0	0	0	0	100	0	0	0	0	0	0
272_2	0	0	0	0	0	0	0	0	0	0	0	0	0	0	0	0	0	0	0	0	0	0	0	0	0	0	0	0	0	0	0	0	0	0	0	0	0	0	0	100.00	0	0	0	0	0	0	0	0	0
2-9-1	0	0	0	0	0	0	0	0	0	0	0	0	0	0	0	0	0	0	0	0	0	0	0	0	0	0	0	0	0	0	0	99.88	0	0	0	0	0	0	0	0	0	0	0	0	0	0	0	0	0
291-2	0	0	0	0	0	0	0	0	0	0	0	0	0	0	0	0	0	0	0	0	0	0	0	0	0	0	0	0	0	0	0	99.88	0	0	0	0	0	0	0	0	0	0	0	0	0	0	0	0	0
294_1	0	0	0	0	0	0	0	0	0	0	0	0	0	0	0	0	0	0	0	0	0	0	0	0	0	0	0	0	0	0	0	0	0	0	0	0	0	0	0	100.00	0	0	0	0	0	0	0	0	0
295-1	0	0	0	0	0	0	0	0	0	0	0	0	0	0	0	0	0	0	0	0	0	0	0	0	0	0	0	0	0	0	0	0	0	0	0	0	0	0	0	0	0	0	0	0	99.88	0	0	0	0
296_10	0	0	0	0	0	0	0	0	0	0	0	0	0	0	0	0	0	0	0	0	0	0	99.88	0	0	0	0	0	0	0	0	0	0	0	0	0	0	0	0	0	0	0	0	0	0	0	0	0	0
297_1	0	0	0	0	0	0	0	0	0	0	0	0	0	0	0	0	0	0	0	0	0	0	99.88	0	0	0	0	0	0	0	0	0	0	0	0	0	0	0	0	0	0	0	0	0	0	0	0	0	0
301_1	0	0	0	0	0	0	0	0	0	0	0	0	0	0	0	0	0	0	0	0	0	0	0	0	0	0	0	0	0	0	0	100.00	0	0	0	0	0	0	0	0	0	0	0	0	0	0	0	0	0
302_1	0	0	0	0	0	0	0	0	0	0	0	0	0	0	0	0	0	0	0	0	0	0	98.14	0	0	0	0	0	0	0	0	0	0	0	0	0	0	0	0	0	0	0	0	0	0	0	0	0	0
61-1	0	0	0	0	0	0	90.62	0	0	0	0	0	0	0	0	0	0	0	0	0	0	0	0	0	0	0	0	0	0	0	0	0	0	0	99.88	0	0	0	0	0	0	0	0	0	0	0	0	0	0
62-8	0	0	0	0	0	0	0	0	0	0	0	0	0	0	0	0	0	0	0	0	0	0	0	0	0	0	0	0	0	0	0	0	0	0	99.88	0	0	0	0	0	0	0	0	0	0	0	0	0	0
68-5	0	0	0	0	0	0	0	0	0	0	0	0	0	0	0	0	0	0	0	0	0	0	0	0	0	0	0	0	0	0	0	0	0	0	0	0	0	0	0	0	0	0	0	0	0	0	100	0	0
70-3	0	0	0	0	0	0	0	0	0	0	0	0	0	0	0	0	0	0	0	0	0	0	0	0	0	0	0	0	0	0	0	0	0	0	0	0	0	0	0	100	0	0	0	0	0	0	0	0	0
c1	0	0	0	0	99.75	0	0	0	0	0	0	0	100.00	0	0	0	0	0	100.00	0	100.00	0	0	0	0	0	0	0	0	0	0	0	0	0	100.00	0	0	0	0	0	0	0	0	0	0	0	0	0	0
c10	0	0	0	0	0	0	90.62	0	0	0	0	0	100.00	0	0	0	0	0	100.00	0	100.00	0	0	0	0	0	0	0	0	0	0	0	0	0	100.00	0	0	0	0	0	0	0	0	0	0	0	0	0	0
c14	0	99.88	0	0	0	0	0	0	100.00	0	100.00	0	0	0	100.00	0	0	0	0	0	0	0	0	0	0	0	0	0	0	0	0	0	0	0	0	0	0	0	0	0	0	0	0	100.00	0	0	0	0	0
c16	0	99.88	0	0	0	0	0	0	100.00	0	100.00	0	0	0	0	0	0	100.00	0	0	100.00	0	0	0	0	0	0	0	0	0	0	0	0	0	100.00	0	0	0	0	0	0	0	0	0	0	0	0	0	0
c17	0	0	0	0	100.00	0	0	0	0	0	0	100.00	0	0	0	0	0	100.00	0	0	0	0	0	0	0	0	0	0	0	0	0	0	0	0	0	0	0	0	0	100.00	0	0	0	0	0	0	0	0	0
c19	100.00	0	0	0	0	0	99.59	99.39	0	99.61	100.00	0	0	100.00	0	100.00	0	0	0	0	0	0	0	0	0	0	0	0	0	0	100.00	100.00	0	0	0	0	0	0	0	0	0	0	0	0	0	0	0	0	0
c2	0	0	0	0	0	0	90.62	0	0	0	0	0	100.00	0	0	0	0	0	100.00	0	0	100.00	0	0	0	0	0	0	0	0	0	0	0	0	100.00	0	0	0	0	0	0	0	0	0	0	0	0	0	0
c20	100.00	0	0	0	0	0	99.59	99.39	0	99.61	100.00	0	0	100.00	0	100.00	0	0	0	0	0	0	0	0	0	0	0	0	0	0	100.00	100.00	0	0	0	0	0	0	0	0	0	0	0	0	0	0	0	0	0
c26	0	99.88	100.00	99.64	0	0	0	0	99.88	0	99.88	0	0	0	0	0	0	0	100.00	0	0	0	0	0	0	0	0	0	0	0	0	0	0	0	0	0	0	100.00	0	0	0	0	0	0	0	0	0	0	0
c28	100.00	0	100.00	0	99.75	0	0	100.00	100.00	0	100.00	0	100.00	0	0	0	100.00	0	100.00	0	100.00	0	0	0	0	0	0	0	0	100.00	0	0	0	0	100.00	0	0	0	0	0	0	0	0	0	0	0	0	0	0
c29	0	0	0	0	99.75	0	0	0	100.00	0	100.00	0	100.00	0	0	0	0	0	100.00	0	100.00	0	0	0	0	0	0	0	0	0	0	0	0	0	100.00	0	0	0	0	0	0	0	0	0	0	0	0	0	0
c3	0	0	0	0	0	0	0	0	0	0	0	0	0	0	0	0	0	0	0	0	0	0	0	0	0	0	0	0	0	0	0	100.00	0	0	0	0	0	0	0	0	0	0	0	0	0	0	0	0	0
c30	100.00	0	100.00	0	99.75	0	0	100.00	100.00	0	100.00	0	100.00	0	0	0	100.00	0	100.00	0	100.00	0	0	0	0	0	0	0	0	100.00	0	0	0	0	100.00	0	0	0	0	0	0	0	0	0	0	0	0	0	0
c31	0	0	0	0	99.75	0	0	0	0	0	0	0	100.00	0	0	0	0	0	100.00	0	100.00	0	0	0	0	0	0	0	0	0	0	0	0	0	100.00	0	0	0	0	0	0	0	0	0	0	0	0	0	0
c32	0	0	0	0	0	0	90.62	100.00	0	0	0	0	100.00	0	0	0	0	0	100.00	0	100.00	0	0	0	0	0	0	0	0	0	0	0	0	0	100.00	0	0	0	0	0	0	0	0	0	0	0	0	0	0
c33	0	0	0	0	99.75	0	0	0	100.00	0	100.00	0	100.00	0	0	0	0	0	100.00	0	100.00	0	0	0	0	0	0	0	0	0	0	0	0	0	100.00	0	0	0	0	0	0	0	0	0	0	0	0	0	0
c34	100.00	0	100.00	0	99.75	0	0	100.00	100.00	0	100.00	0	100.00	0	0	0	100.00	0	100.00	0	100.00	0	0	0	0	0	0	0	0	100.00	0	0	0	0	100.00	0	0	0	0	0	0	0	0	0	0	0	0	0	0
c35	0	0	0	0	99.75	0	0	0	100.00	0	100.00	0	100.00	0	0	0	0	0	100.00	0	100.00	0	0	0	0	0	0	0	0	0	0	0	0	0	100.00	0	0	0	0	0	0	0	0	0	0	0	0	0	0
c36	0	0	0	0	0	0	0	0	0	0	0	0	100.00	0	0	0	0	0	100.00	0	100.00	0	0	0	0	0	0	0	0	0	0	0	0	0	100.00	0	0	0	0	0	0	0	0	0	0	0	0	0	0
c37	100.00	0	100.00	0	99.75	0	0	0	100.00	0	100.00	0	100.00	0	0	0	100.00	0	100.00	0	100.00	0	0	0	0	0	0	0	0	100.00	0	0	0	0	100.00	0	0	0	0	0	0	0	0	0	0	0	0	0	0
c39	0	0	0	0	0	0	0	0	0	0	0	0	100.00	0	0	0	0	0	100.00	0	100.00	0	0	0	0	0	0	0	0	0	0	0	0	0	100.00	0	0	0	0	0	0	0	0	0	0	0	0	0	0
c4	100.00	0	0	0	0	0	99.59	0	0	0	0	0	0	0	0	100.00	0	0	0	0	0	0	0	0	0	0	0	0	0	0	0	100.00	0	0	0	0	0	0	0	0	0	0	0	0	0	0	0	0	0
c40	0	0	0	0	99.75	0	0	0	0	0	0	0	100.00	0	0	0	0	0	100.00	0	100.00	0	0	0	0	0	0	0	0	0	0	0	0	0	100.00	0	0	0	0	0	0	0	0	0	0	0	0	0	0
c41	0	0	0	0	99.75	0	0	0	100.00	0	100.00	0	100.00	0	0	0	0	0	100.00	0	100.00	0	0	0	0	0	0	0	0	0	0	0	0	0	100.00	0	0	0	0	0	0	0	0	0	0	0	0	0	0
c42	100.00	0	100.00	0	0	0	90.62	100.00	100.00	0	100.00	0	100.00	0	0	0	100.00	0	100.00	0	100.00	0	0	0	0	0	0	0	0	100.00	0	0	0	0	100.00	0	0	0	0	0	0	0	0	0	0	0	0	0	0
c43	100.00	0	100.00	0	99.75	0	0	0	100.00	0	100.00	0	100.00	0	0	0	100.00	0	100.00	0	100.00	0	0	0	0	0	0	0	0	100.00	0	0	0	0	100.00	0	0	0	0	0	0	0	0	0	0	0	0	0	0
c44	0	99.88	0	0	0	0	0	0	0	0	0	0	0	0	0	0	0	0	0	0	100.00	0	0	0	0	0	0	0	0	0	0	0	0	0	100.00	0	0	0	0	0	0	0	0	0	0	0	0	0	0
c45	0	0	0	0	99.75	0	0	0	100.00	0	100.00	0	100.00	0	0	0	0	0	100.00	0	100.00	0	0	0	0	0	0	0	0	0	0	0	0	0	100.00	0	0	0	0	0	0	0	0	0	0	0	0	0	0
c46	0	99.88	100.00	0	100.00	0	0	100.00	99.88	0	100.00	0	0	0	0	0	100.00	0	0	0	100.00	0	0	0	0	0	0	0	0	100.00	0	0	0	0	0	0	0	0	0	0	100.00	0	0	0	0	0	0	0	0
c47	0	0	0	0	99.75	0	0	0	0	0	0	0	100.00	0	0	0	0	0	100.00	0	100.00	0	0	0	0	0	0	0	0	0	0	0	0	0	100.00	0	0	0	0	0	0	0	0	0	0	0	0	0	0
c48	0	99.88	0	0	0	0	90.62	100.00	100.00	0	99.88	0	100.00	0	0	0	0	0	100.00	0	100.00	0	0	0	0	0	0	0	0	0	0	0	0	0	100.00	0	0	0	0	0	0	0	0	0	0	0	0	0	0
c49	0	0	0	0	0	0	0	0	0	0	0	0	100.00	0	0	0	0	0	100.00	0	100.00	0	0	0	0	0	0	0	0	0	0	0	0	0	100.00	0	0	0	0	0	0	0	0	0	0	0	0	0	0
c5	0	0	100.00	0	100.00	0	0	100.00	0	0	0	0	0	0	0	0	100.00	0	0	0	0	0	0	0	0	0	0	0	0	100.00	0	0	0	0	0	0	0	0	0	0	100.00	0	0	0	0	0	0	0	0
c50	0	0	0	0	0	0	0	0	0	0	0	0	100.00	0	0	0	0	0	100.00	0	100.00	0	0	0	0	0	0	0	0	0	0	0	0	0	100.00	0	0	0	0	0	0	0	0	0	0	0	0	0	0
c51	0	99.88	0	0	99.75	100.00	0	0	100.00	0	99.88	0	0	0	0	0	0	0	100.00	0	100.00	0	0	0	0	0	0	0	0	0	0	0	0	0	100.00	0	0	0	0	0	0	0	0	0	0	0	0	0	0
c52	0	0	0	0	99.75	0	0	0	0	0	0	0	100.00	0	0	0	0	0	100.00	0	100.00	0	0	0	0	0	0	0	0	0	0	0	0	0	100.00	0	0	0	0	0	0	0	0	0	0	0	0	0	0
c53	0	0	0	0	0	0	0	0	0	0	0	0	100.00	0	0	0	0	0	100.00	0	100.00	0	0	0	0	0	0	0	0	0	0	0	0	0	100.00	0	0	0	0	0	0	0	0	0	0	0	0	0	0
c54	0	0	0	0	0	0	0	0	0	0	0	0	100.00	0	0	0	0	0	100.00	0	100.00	0	0	0	0	0	0	0	0	0	0	0	0	0	100.00	0	0	0	0	0	0	0	0	0	0	0	0	0	0
c5-l1	0	0	0	0	0	0	90.62	0	0	0	0	0	100.00	0	0	0	0	0	100.00	0	100.00	0	0	0	0	0	0	0	0	0	0	0	0	0	100.00	0	0	0	0	0	0	0	0	0	0	0	0	0	0
c6	100.00	0	0	0	0	0	99.59	0	0	99.61	100.00	0	0	100.00	0	100.00	0	0	0	0	0	0	0	0	0	0	0	0	0	0	100.00	100.00	0	0	0	0	0	0	0	0	0	0	0	0	0	0	0	0	0
c7	0	0	0	0	0	0	90.62	0	0	0	0	0	100.00	0	0	0	0	0	100.00	0	100.00	0	0	0	0	0	0	0	0	0	0	0	0	0	100.00	0	0	0	0	0	0	0	0	0	0	0	0	0	0
c8	0	0	0	0	0	0	90.62	0	0	0	0	0	100.00	0	0	0	0	0	100.00	0	100.00	0	0	0	0	0	0	0	0	0	0	0	0	0	100.00	0	0	0	0	0	0	0	0	0	0	0	0	0	0
c9	0	0	0	0	0	0	90.62	0	0	0	0	0	100.00	0	0	0	0	0	100.00	0	100.00	0	0	0	0	0	0	0	0	0	0	0	0	0	100.00	0	0	0	0	0	0	0	0	0	0	0	0	0	0
D2295918-10	0	0	0	0	0	0	0	0	0	0	0	0	0	0	0	0	0	0	0	0	0	0	0	0	0	0	0	0	0	0	0	99.88	0	0	0	0	0	0	0	0	0	0	0	0	0	0	0	0	0
D2295918-2	0	0	0	0	0	0	0	0	0	0	0	0	0	0	0	0	0	0	0	0	0	0	0	0	0	0	0	0	0	0	0	0	0	0	0	0	99.65	0	0	0	0	0	0	0	0	0	0	0	0
D2296334-10	0	0	0	0	0	0	0	0	0	0	0	0	0	0	0	0	0	0	0	0	0	0	0	0	0	0	99.19	0	0	0	0	0	0	0	0	0	0	0	0	0	0	0	0	0	0	0	0	0	0
D2296334-9	0	0	0	0	0	0	0	0	0	0	0	0	0	0	0	0	0	0	0	0	0	0	0	0	0	0	0	0	0	0	0	99.88	0	0	0	0	0	0	0	0	0	0	0	0	0	0	0	0	0
D2296398-1	0	0	0	0	0	0	0	0	0	0	100.00	0	0	100.00	0	0	0	0	0	0	0	0	0	0	0	0	0	0	0	0	0	99.88	0	0	0	0	0	0	0	0	0	0	0	0	0	0	0	0	0
D2296398-10	0	0	0	0	0	0	0	0	0	0	0	0	0	0	0	0	0	0	0	0	0	0	0	0	0	0	0	0	0	0	0	100.00	0	0	0	0	0	0	0	0	0	0	0	0	0	0	0	0	0
D2296398-3	0	0	0	0	0	0	0	0	0	0	0	0	0	0	0	0	0	0	0	0	0	0	0	0	0	0	0	0	0	0	0	0	0	0	0	0	99.65	0	0	0	0	0	0	0	0	0	0	0	0
dt115	0	0	0	0	0	0	0	0	0	0	0	0	0	0	0	0	0	0	0	0	0	0	0	0	0	0	0	0	0	0	0	0	0	0	0	0	0	0	0	0	0	0	0	0	0	0	0	99.88	0
dt119	0	99.88	0	0	100.00	0	0	0	0	0	0	100.00	0	0	100.00	0	0	0	0	0	0	0	0	0	0	0	0	0	0	0	0	0	0	0	0	0	99.88	0	0	0	0	0	0	0	0	0	0	0	0
dt156	0	99.88	0	0	100.00	0	0	100.00	0	0	100.00	0	0	100.00	0	0	0	0	0	0	0	0	0	0	0	0	0	0	0	0	0	0	0	0	0	0	0	100.00	0	0	0	0	0	0	0	0	0	0	0
dt173	0	0	0	0	0	0	0	0	100.00	0	99.88	0	0	0	0	0	0	0	0	0	0	0	99.88	0	0	0	0	0	0	0	0	0	0	0	0	0	0	0	0	0	0	0	0	0	0	0	0	0	0
dt188	0	0	0	0	0	0	0	0	0	0	0	0	0	0	0	0	0	0	0	0	0	0	0	0	0	0	0	0	0	0	0	0	0	0	100.00	0	0	0	0	0	0	0	0	0	0	0	0	0	0
dt189	0	0	0	0	0	0	0	0	0	0	0	0	0	0	0	0	0	0	0	0	0	0	0	0	0	0	0	0	0	0	0	0	0	0	0	0	0	0	0	0	0	99.65	0	0	0	0	0	0	0
dt220	0	0	0	0	0	0	0	0	0	0	0	0	0	0	0	0	0	0	0	0	0	0	0	0	0	0	0	0	0	0	0	0	0	0	99.88	0	0	0	0	0	0	0	0	0	0	0	0	0	0
dt227	0	0	0	0	0	0	0	0	0	0	0	0	0	0	0	0	0	0	0	0	0	0	0	0	0	0	0	0	0	0	0	99.77	0	0	0	0	0	0	0	0	0	0	0	0	0	0	0	0	0
dt286	0	0	0	0	0	0	0	0	0	0	0	0	0	0	0	0	0	0	0	0	0	0	0	0	0	0	0	0	0	0	0	99.77	0	0	0	0	0	0	0	0	0	0	0	0	0	0	0	0	0
dt318	0	0	0	0	0	0	0	0	0	0	0	0	0	0	0	0	0	0	0	0	0	0	0	0	0	0	0	0	0	0	0	0	0	0	99.88	0	0	0	0	0	0	0	0	0	0	0	0	0	0
dt337	0	0	0	0	0	0	0	0	0	0	0	0	0	0	0	0	0	0	0	0	0	0	99.77	0	0	0	0	0	0	0	0	0	0	0	0	0	0	0	0	0	0	0	0	0	0	0	0	0	0
dt356	0	0	0	0	0	0	0	0	0	0	0	0	0	0	0	0	0	0	0	0	0	0	0	0	0	99.65	0	0	0	0	0	0	0	0	0	0	0	0	0	0	0	0	0	0	0	0	0	0	0
dt365	0	0	0	0	0	0	0	0	0	0	0	0	0	0	0	0	0	0	0	0	0	0	0	0	0	0	0	0	0	0	0	0	0	0	100.00	0	0	0	0	0	0	0	0	0	0	0	0	0	0
dt371	0	0	0	0	0	0	0	0	0	0	0	0	0	0	0	0	0	100.00	0	0	0	0	0	0	0	0	0	0	0	0	0	0	0	0	0	0	0	0	0	99.88	0	0	0	0	0	0	0	0	0
dt393	0	0	0	0	0	0	0	0	0	0	0	0	0	0	0	0	0	0	0	0	0	0	0	0	0	0	0	0	0	0	0	99.88	0	0	0	0	0	0	0	0	0	0	0	0	0	0	0	0	0
dt396	0	0	0	0	0	0	0	0	0	0	0	0	0	0	0	0	0	0	0	0	0	0	0	0	0	99.65	0	0	0	0	0	0	0	0	0	0	0	0	0	0	0	0	0	0	0	0	0	0	0
dt428	0	0	0	0	0	0	0	0	0	0	0	0	0	0	0	0	0	0	0	0	0	0	99.77	0	0	0	0	0	0	0	0	0	0	0	0	0	0	0	0	0	0	0	0	0	0	0	0	0	0
dt451	0	0	0	0	0	0	0	0	0	0	0	0	0	0	0	0	0	0	0	0	0	0	0	0	0	0	0	0	0	0	0	0	0	0	100.00	0	0	0	0	0	0	0	0	0	0	0	0	0	0
dt454	0	99.88	0	99.64	0	0	0	0	0	0	0	0	0	0	100.00	0	0	0	0	0	0	0	0	0	0	0	0	0	0	0	0	0	0	0	99.88	0	0	0	0	0	0	0	0	0	0	0	0	0	0
dt457	0	0	0	0	0	0	0	0	0	0	0	0	0	0	100.00	0	0	0	0	100.00	0	0	0	0	0	0	0	0	0	0	0	0	0	0	0	0	0	0	0	0	0	99.65	0	0	0	0	0	0	0
dt472	0	0	0	0	0	0	0	0	0	0	0	0	0	0	0	0	0	0	0	0	0	0	0	0	0	0	0	0	0	0	0	0	0	0	0	0	0	0	0	0	0	99.65	0	0	0	0	0	0	0
dt483	0	99.88	0	0	100.00	0	0	0	0	0	0	100.00	0	0	0	0	0	100.00	0	100.00	0	0	0	0	0	0	0	0	0	0	0	0	0	0	100.00	0	0	0	0	0	0	0	0	0	0	0	0	0	0
dt484	0	0	0	0	0	0	0	0	0	0	0	0	0	0	0	0	0	0	0	0	0	0	0	0	0	0	0	0	0	0	0	0	0	0	0	0	0	0	0	0	0	99.65	0	0	0	0	0	0	0
dt494	0	0	0	0	0	0	0	0	0	0	0	0	0	0	100.00	0	0	0	0	0	0	0	0	0	0	0	0	0	0	0	0	0	0	0	100.00	0	0	0	0	0	0	0	0	0	0	0	0	0	0
dt511	0	0	0	0	0	0	0	0	100.00	0	100.00	0	0	0	100.00	0	0	0	0	0	0	0	0	0	0	0	0	0	0	0	0	100.00	0	0	0	0	0	0	0	0	0	0	0	0	0	0	0	0	0
fb-1	0	0	0	0	0	0	0	0	0	0	0	0	0	0	0	0	0	0	0	0	0	0	0	0	0	0	0	0	0	0	0	0	0	0	0	0	0	0	0	0	0	0	0	0	0	0	0	0	0
jk02	0	0	0	0	0	0	90.62	0	0	0	0	0	100.00	0	0	0	0	0	100.00	0	0	100.00	0	0	0	0	0	0	0	0	0	0	0	0	100.00	0	0	0	0	0	0	0	0	0	0	0	0	0	0
jk03	0	0	0	0	0	0	0	0	0	0	0	0	0	0	0	0	0	0	0	0	0	0	0	0	0	0	0	0	0	0	0	100.00	0	0	0	0	0	0	0	0	0	0	0	0	0	0	0	0	0
jk04	100.00	0	0	0	0	0	99.59	0	0	0	0	0	0	0	0	100.00	0	0	0	0	0	0	0	0	0	0	0	0	0	0	0	100.00	0	0	0	0	0	0	0	0	0	0	0	0	0	0	0	0	0
jk05	0	0	100.00	0	100.00	0	0	100.00	0	0	0	0	0	0	0	0	100.00	0	0	0	0	0	0	0	0	0	0	0	0	100.00	0	0	0	0	0	0	0	0	0	0	100.00	0	0	0	0	0	0	0	0
jk06	100.00	0	0	0	0	0	99.59	0	0	99.61	100.00	0	0	100.00	0	100.00	0	0	0	0	0	0	0	0	0	0	0	0	0	0	100.00	100.00	0	0	0	0	0	0	0	0	0	0	0	0	0	0	0	0	0
jk07	0	0	0	0	0	0	90.62	0	0	0	0	0	100.00	0	0	0	0	0	100.00	0	100.00	0	0	0	0	0	0	0	0	0	0	0	0	0	100.00	0	0	0	0	0	0	0	0	0	0	0	0	0	0
jk08	0	0	0	0	0	0	90.62	0	0	0	0	0	0	0	0	0	0	0	0	0	100.00	0	0	0	0	0	0	0	0	0	0	0	0	0	100.00	0	0	0	0	0	0	0	0	0	0	0	0	0	0
jk09	0	0	0	0	0	0	90.62	0	0	0	0	0	100.00	0	0	0	0	0	100.00	0	100.00	0	0	0	0	0	0	0	0	0	0	0	0	0	100.00	0	0	0	0	0	0	0	0	0	0	0	0	0	0
jk10	0	0	0	0	0	0	90.62	0	0	0	0	0	100.00	0	0	0	0	0	100.00	0	100.00	0	0	0	0	0	0	0	0	0	0	0	0	0	100.00	0	0	0	0	0	0	0	0	0	0	0	0	0	0
jk14	0	99.88	0	0	0	0	0	0	100.00	0	100.00	0	0	0	100.00	0	0	0	0	0	0	0	0	0	0	0	0	0	0	0	0	0	0	0	0	0	0	0	0	0	0	0	0	100.00	0	0	0	0	0
jk16	0	99.88	0	0	0	0	0	0	100.00	0	100.00	0	0	0	0	0	0	100.00	0	0	100.00	0	0	0	0	0	0	0	0	0	0	0	0	0	100.00	0	0	0	0	0	0	0	0	0	0	0	0	0	0
jk17	0	0	0	0	100.00	0	0	0	0	0	0	100.00	0	0	0	0	0	100.00	0	0	0	0	0	0	0	0	0	0	0	0	0	0	0	0	0	0	0	0	0	100.00	0	0	0	0	0	0	0	0	0
jk19	100.00	0	0	0	0	0	99.59	99.39	0	99.61	100.00	0	0	100.00	0	100.00	0	0	0	0	0	0	0	0	0	0	0	0	0	0	100.00	100.00	0	0	0	0	0	0	0	0	0	0	0	0	0	0	0	0	0
jk20	100.00	0	0	0	0	0	99.59	99.39	0	99.61	100.00	0	0	100.00	0	100.00	0	0	0	0	0	0	0	0	0	0	0	0	0	0	100.00	100.00	0	0	0	0	0	0	0	0	0	0	0	0	0	0	0	0	0
jk26	0	99.88	100	99.64	0	0	95.98	0	99.88	0	99.88	0	0	0	0	0	0	0	100	0	0	0	0	0	0	0	0	0	0	0	0	100	0	0	0	0	0	0	0	0	0	0	0	0	0	0	0	0	0
qd20	0	0	0	0	0	0	0	0	0	0	0	0	0	0	0	0	0	0	0	0	0	0	0	0	0	0	0	0	0	0	0	0	0	0	0	0	0	0	0	0	0	0	0	0	0	0	100.00	0	0
qd22	0	0	0	0	0	0	0	0	0	0	0	0	0	0	0	0	0	0	0	0	0	0	0	0	0	0	0	0	0	0	0	0	0	0	0	0	0	0	0	0	0	99.65	0	0	0	0	0	0	0
qd30	0	0	0	0	0	0	0	0	0	0	0	0	0	0	0	0	0	0	0	0	0	0	0	0	0	0	0	0	0	0	0	0	0	0	0	0	0	0	0	0	0	99.65	0	0	0	0	0	0	0
qd34	0	0	0	0	0	0	0	0	0	0	0	0	0	0	0	0	0	0	0	0	0	0	0	0	0	0	0	0	0	0	0	0	0	0	0	0	0	0	0	0	0	0	0	0	99.88	0	0	0	0
qd36	0	0	0	0	0	0	0	0	0	0	0	0	0	0	0	0	0	0	0	0	0	0	0	0	0	0	0	0	0	0	0	0	0	0	0	0	0	0	0	0	0	99.65	0	0	0	0	0	0	0
qd45	0	0	0	0	0	0	0	0	0	0	0	0	0	0	0	0	0	0	0	0	0	0	0	0	0	0	0	0	0	0	0	0	0	0	0	0	0	0	0	0	0	99.65	0	0	0	0	0	0	0
qd47	0	0	0	0	0	0	0	0	0	0	0	0	0	0	0	0	0	0	0	0	0	0	0	0	0	0	0	0	0	0	0	100.00	0	0	0	0	0	0	0	0	0	0	0	0	0	0	0	0	0
qd51	0	0	0	0	0	0	0	0	0	0	0	0	0	0	0	0	0	0	0	0	0	0	0	0	0	0	0	0	0	0	0	100.00	0	0	0	0	0	0	0	0	0	0	0	0	0	0	0	0	0
qd52	0	0	0	0	0	0	0	0	0	0	0	0	0	0	0	0	0	0	0	0	0	0	0	0	0	0	0	0	99.19	0	0	0	0	0	0	0	0	0	0	0	0	0	0	0	0	0	0	0	0
qd53	0	0	0	0	0	0	0	0	0	0	0	0	0	0	0	0	0	0	0	0	0	0	0	0	0	0	0	0	0	0	0	100.00	0	0	0	0	0	0	0	0	0	0	0	0	0	0	0	0	0
qd58	0	0	0	0	0	0	0	0	0	0	0	0	0	0	0	0	0	0	0	0	0	0	0	0	0	0	0	0	0	0	0	100.00	0	0	0	0	0	0	0	0	0	0	0	0	0	0	0	0	0
qd64	0	0	0	0	0	0	0	0	0	0	0	0	0	0	0	0	0	0	0	0	0	0	0	0	0	0	0	0	0	0	0	0	0	0	0	0	0	0	0	0	0	99.65	0	0	0	0	0	0	0
qd67	0	0	0	0	0	0	0	0	0	0	0	0	0	0	0	0	0	0	0	0	0	0	0	0	0	0	0	0	0	0	0	100.00	0	0	0	0	0	0	0	0	0	0	0	0	0	0	0	0	0
qd69	0	99.88	0	0	0	0	0	0	99.88	0	99.88	0	0	0	0	0	0	0	0	0	0	0	0	0	0	0	0	0	0	0	0	0	0	0	99.88	0	0	0	0	0	0	0	0	0	0	0	0	0	0
qd70	0	0	0	0	0	0	0	0	0	0	0	0	0	0	0	0	0	0	0	0	0	0	0	0	0	0	0	0	0	0	0	100.00	0	0	0	0	0	0	0	0	0	0	0	0	0	0	0	0	0
qd71	0	0	0	0	0	0	0	0	0	0	0	0	0	0	0	0	0	0	0	0	0	0	0	0	0	0	0	0	0	0	0	0	0	0	0	0	0	0	0	0	0	99.65	0	0	0	0	0	0	0
qd72	0	0	0	0	0	0	0	0	0	0	0	0	0	0	0	0	0	0	0	0	0	0	0	0	0	0	0	0	0	0	0	0	0	0	0	0	0	0	0	0	0	0	0	0	0	0	0	99.88	0
qd73	0	0	0	0	0	0	0	0	0	0	0	0	0	0	0	0	0	0	0	0	0	0	0	0	0	0	0	0	0	0	0	0	0	0	0	0	0	0	0	0	0	0	0	0	0	0	0	99.88	0
qd74	0	0	0	0	0	0	0	0	0	0	0	0	0	0	0	0	0	0	0	0	0	0	0	0	0	0	0	0	0	0	0	0	0	0	0	0	0	0	0	0	0	0	0	0	0	0	0	99.88	0
qd75	0	0	0	0	0	0	0	0	0	0	0	0	0	0	0	0	0	0	0	0	0	0	0	0	0	0	0	0	0	0	0	0	0	0	0	0	0	0	0	0	0	99.65	0	0	0	0	0	0	0
qd76	0	0	0	0	0	0	0	0	0	0	0	0	0	0	0	0	0	0	0	0	0	0	0	0	0	0	0	0	0	0	0	100.00	0	0	0	0	0	0	0	0	0	0	0	0	0	0	0	0	0
qd77	0	0	0	0	0	0	0	0	0	0	0	0	0	0	0	0	0	0	0	0	0	0	0	0	0	0	0	0	0	0	0	0	0	0	100.00	0	0	0	0	0	0	0	0	0	0	0	0	0	0
qd78	0	0	0	0	0	0	0	0	0	0	0	0	0	0	0	0	0	0	0	0	0	0	0	0	0	0	0	0	0	0	0	100.00	0	0	0	0	0	0	0	0	0	0	0	0	0	0	0	0	0
qd79	0	0	0	0	0	0	0	0	0	0	0	0	0	0	0	0	0	0	0	0	0	0	0	0	0	0	0	0	0	0	0	0	0	0	100.00	0	0	0	0	0	0	0	0	0	0	0	0	0	0
qd80	0	0	0	0	0	0	0	0	0	0	0	0	0	0	0	0	0	0	0	0	0	0	0	0	0	0	0	0	0	0	0	0	0	0	0	0	0	0	0	0	0	0	0	0	0	0	100.00	0	0
qd81	0	0	0	0	0	0	0	0	0	0	0	0	0	0	0	0	0	0	0	0	0	0	0	0	0	0	0	0	0	0	0	0	0	0	0	0	0	0	0	0	0	0	0	0	0	0	100.00	0	0
qd82	0	0	0	0	0	0	0	0	0	0	0	0	0	0	0	0	0	0	0	0	0	0	0	0	0	0	0	0	0	0	0	100.00	0	0	0	0	0	0	0	0	0	0	0	0	0	0	0	0	0
sy01	0	0	0	0	0	0	0	0	0	0	0	0	0	0	0	0	0	0	0	0	0	0	0	0	0	0	0	0	0	0	0	0	0	0	0	0	0	0	0	0	0	99.65	0	0	0	0	0	0	0
sy02	0	0	0	0	0	0	0	0	0	0	0	0	0	0	0	0	0	0	0	0	0	0	0	0	0	0	0	0	0	0	0	99.88	0	0	0	0	0	0	0	0	0	0	0	0	0	0	0	0	0
sy03-l1	0	99.88	100.00	99.64	0	0	0	0	0	0	0	0	0	0	0	0	0	0	0	0	0	0	0	0	0	0	0	0	0	0	0	0	0	0	99.88	0	0	0	0	0	0	0	0	0	0	0	0	0	100.00
sy04-l1	0	0	0	0	0	0	0	0	0	0	0	0	0	0	0	0	0	0	0	0	0	0	0	0	0	0	0	0	0	0	0	0	0	0	100.00	0	0	0	0	0	0	0	0	0	0	0	0	0	0
sy05	0	0	0	0	0	0	0	0	0	0	0	0	0	0	0	0	0	0	0	0	0	0	0	0	0	0	0	0	0	0	0	100.00	0	0	0	0	0	0	0	0	0	0	0	0	0	0	0	0	0
sy06	100.00	0	100.00	0	0	0	0	0	100.00	0	100.00	0	0	0	0	0	100.00	0	0	0	0	0	0	0	0	0	0	0	0	100.00	0	0	0	0	0	0	0	0	0	0	0	0	0	0	0	0	0	99.88	0
sy07	0	0	0	0	0	0	0	0	0	0	0	0	0	0	0	0	0	0	0	0	0	0	0	0	0	0	0	0	0	0	0	0	0	0	0	0	0	0	0	0	0	99.65	0	0	0	0	0	0	0
sy08	0	0	0	0	0	0	0	0	0	0	0	0	0	0	0	0	0	0	0	0	0	0	0	0	0	0	0	0	0	0	0	100.00	0	0	0	0	0	0	0	0	0	0	0	0	0	0	0	0	0
sy09	0	0	0	0	0	0	0	0	0	0	0	0	0	0	0	0	0	0	0	0	0	0	0	0	0	0	0	0	0	0	0	0	0	0	0	0	0	0	0	0	0	0	0	0	0	0	0	99.88	0
sy10	0	0	0	0	0	0	0	0	0	0	0	0	0	0	0	0	0	0	0	0	0	0	0	0	100.00	0	0	0	0	0	0	0	0	0	0	0	0	0	0	0	0	0	0	0	0	0	0	0	0
sy11-l1	0	0	0	0	0	0	0	0	0	0	0	0	0	0	0	0	0	0	0	0	0	0	0	0	0	0	0	0	0	0	0	100.00	0	0	0	0	0	0	0	0	0	0	0	0	0	0	0	0	0
sy12	0	0	0	0	0	0	0	0	100.00	0	100.00	0	0	0	0	0	100.00	0	0	0	0	0	0	0	0	0	0	0	0	0	0	0	0	0	0	0	0	0	0	100.00	0	0	0	0	0	0	0	0	0
zd4-15	0	0	0	0	0	0	0	0	0	0	0	0	0	0	0	0	0	0	0	0	0	0	0	0	0	0	0	0	0	0	0	0	0	0	0	0	0	0	0	0	0	0	0	0	0	0	100.00	0	0
[truncated: 34 more columns]
